# Supplementary material for: Whole Genome Analysis of Human Rotaviruses Reveals Single Gene Reassortant Rotavirus Strains in Zambia
Source: Viruses. 2021 Sep 18;13(9):1872. doi: 10.3390/v13091872 (PMC8472975; doi:10.3390/v13091872)
Supplement: Supplementary file 1 [file viruses-13-01872-s001.zip]

Archive with 2 entries (2 files):
- Supplementary data 1.xlsx
- Supplementary data 2.pdf
