# Supplementary material for: Whole Genome Analysis of Human Rotaviruses Reveals Single Gene Reassortant Rotavirus Strains in Zambia
Source: Viruses. 2021 Sep 18;13(9):1872. doi: 10.3390/v13091872 (PMC8472975; doi:10.3390/v13091872)
Supplement: Supplementary file 1 [file viruses-13-01872-s001.zip › Supplementary data 1.xlsx]

## Sheet: VP7 NT
	VP7 nucleotide identities among strains calculated using the p-distance algorithm in MEGA 6 (Tamura et al., 2013)
		1	2	3	4	5	6	7	8	9	10	11	12	13	14	15	16	17	18	19	20	21	22	23	24	25	26	27	28	29	30	31	32	33	34	35	36	37	38	39	40	41	42	43	44	45	46	47	48
1	RVA/Human-wt/ZMB/UFS-NGS-MRC-DPRU4749/2014/G2P[8] - Lineage G2 IV
2	RVA/Human-wt/ZMB/UFS-NGS-MRC-DPRU13327/2016/G2P[4] - Lineage G2 IV	97.7551
3	RVA/Human-wt/ZMB/UFS-NGS-MRC-DPRU13232/2016/G1P[8] - Lineage G1 I	73.1633	73.4694
4	RVA/Human-wt/ZMB/UFS-NGS-MRC-DPRU13541/2016/G1P[8] - Lineage G1 I	73.1633	73.4694	100
5	LC086796/RVA/Human-wt/THA/SKT-138/2013/G2P[4] - Lineage G2 IV	99.5918	98.1633	73.3673	73.3673
6	MG181320/RVA/Human-wt/MWI/BID1JK/2013/G2P[4] - Lineage G2 IV	99.0816	97.6531	73.2653	73.2653	99.4898
7	MG181914/RVA/Human-wt/MWI/BID15V/2012/G2P[4] - Lineage G2 IV	99.2857	97.8571	73.2653	73.2653	99.6939	99.7959
8	LC477376/RVA/Human-wt/JPN/Tokyo18-42/2018/G2P[4] - Lineage G2 IV	98.4694	98.6735	73.4694	73.4694	98.8776	98.3673	98.5714
9	MN552097/RVA/Human-wt/RUS/Novosibirsk-NS17-A922/2017/G2P[4] - Lineage G2 IV	98.2653	98.6735	73.2653	73.2653	98.6735	98.1633	98.3673	99.7959
10	KP007148/RVA/Human-wt/PHI/TGO12-003/2012/G2P[4] - Lineage G2 IV	98.4694	98.8776	73.5714	73.5714	98.8776	98.3673	98.5714	99.5918	99.5918
11	EU839925/RVA/Human-wt/BGD/MMC88/2005/G2P[4] - Lineage G2 IV	97.7551	97.7551	73.4694	73.4694	98.1633	97.6531	97.8571	98.2653	98.2653	98.4694
12	MH382852/RVA/Human-wt/ETH/BD408/2016/G2P[4] - Lineage G2 IV	97.2449	97.2449	73.6735	73.6735	97.6531	97.551	97.551	97.7551	97.7551	97.9592	98.6735
13	MG926752/RVA/Human-wt/MOZ/0440/2013/G2P[4] - Lineage G2 IV	98.2653	99.4898	73.6735	73.6735	98.6735	98.1633	98.3673	99.1837	99.1837	99.3878	98.2653	97.7551
14	MG891998/RVA/Human-wt/MOZ/0126/2013/G2P[4] - Lineage G2 IV	98.2653	99.4898	73.6735	73.6735	98.6735	98.1633	98.3673	99.1837	99.1837	99.3878	98.2653	97.7551	100
15	KP752784/RVA/Human-wt/ZMB/MRC-DPRU1673/2009/G2P[4] - Lineage G2 IV	95.5102	95.7143	73.6735	73.6735	95.9184	95.9184	95.8163	96.0204	96.0204	96.2245	96.5306	96.8367	96.2245	96.2245
16	KM660417/RVA/Human-wt/CMR/MA104/2011/G2P[4] - Lineage G2 IV	94.5918	94.3878	73.1633	73.1633	95	94.898	94.898	94.6939	94.6939	94.898	95.6122	95.2041	94.898	94.898	97.551
17	KM008651/RVA/Human-wt/IND/KOL-17-08/2008/G2P[8] - Lineage G2 IV	94.898	93.7755	73.3673	73.3673	95.2041	94.7959	95	94.4898	94.2857	94.4898	94.1837	93.7755	94.2857	94.2857	92.1429	91.2245
18	KF636283/RVA/Human-wt/ZAF/MRC-DPRU2052/2010/G1P[8] - Lineage G1 I	73.2653	73.3673	99.0816	99.0816	73.4694	73.3673	73.3673	73.3673	73.1633	73.4694	73.5714	73.7755	73.5714	73.5714	73.3673	73.0612	73.4694
19	KX638537/RVA/Human-wt/IND/RV1020/2010/G1P[X] - Lineage G1 I	73.4694	73.3673	98.2653	98.2653	73.6735	73.5714	73.5714	73.5714	73.3673	73.6735	73.7755	73.9796	73.5714	73.5714	73.3673	73.0612	73.6735	98.5714
20	KX574268/RVA/Human-wt/IND/RV1310/2013/G2P[4] - Lineage G2 IV	98.1633	98.9796	73.6735	73.6735	98.5714	98.2653	98.4694	99.0816	99.0816	99.2857	98.1633	97.8571	99.4898	99.4898	96.5306	95	94.3878	73.5714	73.7755
21	KX574261/RVA/Human-wt/IND/RV1206/2012/G2P[4] - Lineage G2 IV	99.4898	98.0612	73.4694	73.4694	99.898	99.3878	99.5918	98.7755	98.5714	98.7755	98.0612	97.551	98.5714	98.5714	95.8163	94.898	95.102	73.5714	73.7755	98.4694
22	DQ492674/RVA/Human-wt/BGD/Dhaka16/2003/G1P[8] - Lineage G1 I	73.1633	73.0612	97.8571	97.8571	73.3673	73.2653	73.2653	73.2653	73.0612	73.3673	73.4694	73.6735	73.2653	73.2653	73.4694	73.1633	73.3673	98.5714	98.7755	73.4694	73.4694
23	MH171395/RVA/Human-wt/ESP/SS454877/2011/G1P[8] - Lineage G1 I	72.9592	72.8571	97.6531	97.6531	73.1633	73.0612	73.0612	73.0612	72.8571	73.1633	73.2653	73.4694	73.0612	73.0612	73.0612	72.7551	73.1633	98.1633	98.3673	73.2653	73.2653	98.9796
24	MN106111/RVA/Human-wt/CHN/E5365/2017/G1P[8] - Lineage G1 I	73.4694	73.1633	97.551	97.551	73.4694	73.3673	73.3673	73.3673	73.1633	73.4694	73.5714	73.7755	73.3673	73.3673	73.5714	73.2653	73.5714	98.0612	98.2653	73.5714	73.5714	98.6735	98.2653
25	MG181496/RVA/Human-wt/MWI/BID110/2012/G1P[8] - Lineage G1 I	73.6735	73.1633	96.9388	96.9388	73.8776	73.5714	73.7755	73.5714	73.3673	73.6735	73.7755	73.7755	73.5714	73.5714	73.3673	72.9592	73.9796	97.2449	97.6531	73.7755	73.9796	97.449	97.0408	97.1429
26	KJ752243/RVA/Human-wt/ZMB/MRC-DPRU1648/2009/G1P[8] - Lineage G1 I	73.9796	73.4694	96.8367	96.8367	74.1837	73.8776	74.0816	73.8776	73.6735	73.7755	74.0816	74.0816	73.8776	73.8776	73.6735	73.2653	74.2857	97.1429	97.3469	74.0816	74.2857	97.3469	96.9388	97.0408	99.2857
27	KP752676/RVA/Human-wt/SWZ/MRC-DPRU4550/2010/G1P[8] - Lineage G1 I	73.0612	72.9592	97.0408	97.0408	73.2653	73.1633	73.1633	73.1633	72.9592	73.2653	73.3673	73.5714	73.1633	73.1633	73.1633	72.8571	73.3673	97.3469	97.551	73.3673	73.3673	97.7551	97.3469	97.2449	98.2653	98.1633
28	KJ752031/RVA/Human-wt/ETH/MRC-DPRU1843/2009/G1P[8] - Lineage G1 II	72.8571	72.9592	93.1633	93.1633	73.0612	72.9592	72.9592	73.1633	72.9592	73.2653	73.3673	73.5714	73.2653	73.2653	73.3673	73.1633	73.3673	93.0612	93.7755	73.4694	73.1633	93.5714	93.3673	93.0612	94.0816	93.7755	93.5714
29	JX027637/RVA/Human-wt/AUS/CK00051/2007/G1P[8] - Lineage G1 II	72.7551	72.9592	92.9592	92.9592	72.9592	72.8571	72.8571	73.0612	72.8571	73.1633	73.2653	73.6735	73.1633	73.1633	73.2653	72.8571	73.3673	92.8571	93.5714	73.3673	73.0612	93.3673	93.1633	92.8571	93.8776	93.7755	93.3673	97.551
30	JN849114/RVA/Vaccine/USA/Rotarix-A41CB052A/1988/G1P[8] - Lineage G1 II	73.0061	73.2106	93.456	93.456	73.2106	73.1084	73.1084	73.3129	73.1084	73.4151	73.5174	73.9264	73.4151	73.4151	73.3129	72.9039	73.6196	93.3538	94.0695	73.6196	73.3129	93.6605	93.456	93.3538	94.3763	94.0695	93.865	97.3415	98.364
31	KC579514/RVA/Human-wt/USA/DC3669/1989/G1P[8] - Lineage G1 II	73.1633	73.3673	93.6735	93.6735	73.3673	73.2653	73.2653	73.4694	73.2653	73.5714	73.6735	74.0816	73.5714	73.5714	73.4694	73.0612	73.7755	93.5714	94.2857	73.7755	73.4694	93.8776	93.6735	93.5714	94.5918	94.2857	94.0816	97.551	98.5714	99.592
32	KJ919912/RVA/Human-wt/HUN/ERN5611/2012/G1P[8] - Lineage G1 II	73.3673	73.4694	93.7755	93.7755	73.5714	73.4694	73.4694	73.6735	73.4694	73.7755	73.8776	74.0816	73.7755	73.7755	73.6735	73.4694	73.7755	93.4694	93.9796	73.9796	73.6735	93.8776	93.5714	93.4694	94.2857	93.9796	93.7755	97.7551	97.3469	97.137	97.3469
33	KT694944/RVA/Human-wt/USA/Wa/1974/G1P[8] - Lineage G1 III	73.0612	73.3673	91.6327	91.6327	73.2653	73.1633	73.1633	73.3673	73.2653	73.5714	73.6735	73.6735	73.5714	73.5714	73.2653	73.1633	73.8776	91.7347	92.0408	73.7755	73.3673	91.8367	91.6327	91.9388	91.5306	91.4286	91.2245	93.0612	93.4694	93.865	94.0816	92.8571
34	MN632903/RVA/Human-wt/RWA/UFS-NGS-MRC-DPRU442/2012/G1P[8] - Lineage G1 III	72.7551	73.0612	91.1224	91.1224	72.9592	72.8571	72.8571	73.0612	72.9592	73.2653	73.3673	73.5714	73.2653	73.2653	73.1633	73.2653	73.5714	91.2245	91.5306	73.4694	73.0612	91.3265	91.1224	91.4286	91.0204	90.9184	90.7143	92.551	92.9592	93.3538	93.5714	92.3469	99.2857
35	GU565057/RVA/Vaccine/USA/RotaTeq-WI79-9/1992/G1P[5] - Lineage G1 III	72.7551	73.0612	91.1224	91.1224	72.9592	72.8571	72.8571	73.0612	72.9592	73.2653	73.3673	73.5714	73.2653	73.2653	73.1633	73.2653	73.5714	91.2245	91.5306	73.4694	73.0612	91.3265	91.1224	91.4286	91.0204	90.9184	90.7143	92.551	92.9592	93.3538	93.5714	92.3469	99.2857	100
36	U26378/RVA/Human-wt/KOR/Kor-64/1988/G1P[X] - Lineage G1 IV	73.4694	73.5714	92.3469	92.3469	73.6735	73.5714	73.5714	73.5714	73.5714	73.6735	73.9796	74.2857	73.8776	73.8776	73.3673	73.0612	73.9796	92.2449	92.9592	74.0816	73.7755	92.1429	91.9388	91.8367	92.449	92.3469	92.1429	94.2857	94.4898	94.683	94.898	93.8776	92.9592	92.6531	92.6531
37	AB081793/RVA/Human-wt/JPN/87Y1397/xxxx/G1P[8] - Lineage G1 IV	72.8571	72.9592	92.6531	92.6531	73.0612	72.9592	72.9592	72.9592	72.9592	73.0612	73.3673	73.6735	73.2653	73.2653	72.9592	72.6531	73.2653	92.551	93.2653	73.4694	73.1633	92.449	92.2449	92.1429	92.7551	92.6531	92.449	94.5918	94.5918	94.9898	95.2041	94.1837	93.1633	92.6531	92.6531	99.0816
38	DQ377572/RVA/Human-wt/ITA/PA78-89/1989/G1P[8] - Lineage G1 V	73.8397	74.0506	93.5654	93.5654	74.0506	73.9451	73.9451	73.9451	73.9451	74.2616	74.2616	74.4726	74.2616	74.2616	73.6287	73.4177	74.2616	93.7764	94.4093	74.4726	74.1561	93.9873	93.7764	93.5654	94.1983	93.8819	93.6709	96.4135	96.4135	97.0464	97.2574	95.9916	94.6203	94.1983	94.1983	96.4135	96.8354
39	AB018697/RVA/Human-wt/JPN/AU19/xxxx/G1P[X] - Lineage G1 VI	72.2449	72.3469	85.6122	85.6122	72.449	72.449	72.3469	72.551	72.3469	72.449	72.7551	73.3673	72.6531	72.6531	73.4694	72.9592	72.9592	85.8163	86.2245	72.8571	72.551	86.0204	85.6122	85.9184	85.5102	85.3061	85.102	87.3469	87.1429	87.1166	87.1429	87.0408	86.8367	86.7347	86.7347	87.1429	87.0408	87.1308
40	M92651/RVA/Bovine-wt/XXX/T449/xxxx/G1P[X] - Lineage G1 VII	71.8367	71.8367	84.1837	84.1837	71.7347	71.8367	71.8367	71.6327	71.6327	71.7347	72.0408	72.1429	71.9388	71.9388	72.2449	72.449	71.7347	84.1837	84.7959	72.2449	71.8367	84.6939	84.4898	84.3878	84.6939	85	84.5918	85.102	84.7959	84.7648	85	85.102	84.3878	84.0816	84.0816	84.5918	84.898	84.9156	85.3061
41	L24164/RVA/Pig-tc/VEN/C60/xxxx/G1P[X] - Lineage G1 VII	72.2449	72.2449	84.2857	84.2857	72.1429	72.3469	72.2449	72.0408	72.0408	72.1429	72.449	72.551	72.3469	72.3469	72.9592	73.0612	72.2449	84.2857	84.898	72.6531	72.2449	84.7959	84.3878	84.4898	85	85.3061	84.898	85.6122	85.102	85.1738	85.4082	85.4082	84.1837	83.8776	83.8776	84.7959	85.102	85.3376	85.5102	96.4286
42	JF304920/RVA/Human-tc/KEN/D205/1989/G2P[4] - Lineage G2 II	91.0204	91.4286	75	75	91.4286	91.1224	91.3265	91.5306	91.3265	91.3265	91.8367	91.9388	91.5306	91.5306	92.0408	91.1224	89.0816	74.6939	74.7959	91.8367	91.3265	74.4898	74.2857	74.7959	74.3878	74.6939	74.7959	74.3878	74.0816	74.2331	74.2857	74.5918	74.0816	73.9796	73.9796	74.2857	74.0816	74.3671	74.0816	73.2653	73.1633
43	JF304931/RVA/Human-tc/KEN/AK26/1982/G2P[4] - Lineage G2 II	92.1429	92.551	73.9796	73.9796	92.551	92.449	92.6531	92.449	92.2449	92.449	92.9592	92.6531	92.6531	92.6531	92.9592	92.6531	89.4898	74.0816	73.9796	92.9592	92.449	73.8776	73.6735	74.1837	73.5714	73.8776	73.9796	73.7755	73.6735	73.9264	73.8776	74.1837	74.0816	73.9796	73.9796	73.8776	73.6735	74.3671	73.3673	72.9592	72.8571	96.5306
44	GU565068/RVA/Vaccine/USA/RotaTeq-SC2-9/1992/G2P[5] - Lineage G2 II	92.449	92.8571	74.1837	74.1837	92.8571	92.551	92.7551	92.7551	92.551	92.7551	92.8571	92.9592	92.9592	92.9592	93.2653	92.6531	89.6939	74.2857	74.1837	93.2653	92.7551	74.0816	73.8776	74.3878	73.7755	74.0816	74.1837	74.0816	73.7755	74.2331	74.1837	74.2857	73.9796	73.8776	73.8776	74.1837	73.9796	74.4726	73.8776	73.0612	73.0612	97.0408	98.2653
45	HQ650124/RVA/Human-tc/USA/DS-1/1976/G2P[4] - Lineage G2 I	92.6531	93.1633	73.0612	73.0612	93.0612	93.0612	93.1633	92.9592	92.9592	93.1633	93.6735	92.9592	93.3673	93.3673	93.6735	93.3673	89.5918	72.9592	72.9592	93.6735	93.1633	72.8571	72.449	72.9592	72.551	72.8571	72.7551	73.2653	72.9592	73.0061	73.1633	73.3673	73.9796	73.6735	73.6735	73.2653	72.8571	73.7342	73.4694	73.5714	73.7755	92.6531	94.2857	93.9796
46	AY261335/RVA/Human-xx/ZAF/410GR-85/1985/G2P[4] - Lineage G2 I	92.0408	92.449	72.8571	72.8571	92.449	92.1429	92.3469	92.3469	92.3469	92.551	93.0612	92.3469	92.7551	92.7551	92.8571	92.551	88.9796	72.7551	72.7551	93.0612	92.551	72.6531	72.2449	72.7551	72.3469	72.6531	72.551	73.2653	72.9592	73.0061	73.1633	73.3673	73.5714	73.4694	73.4694	73.0612	72.6531	73.6287	73.4694	73.5714	73.7755	91.9388	93.0612	93.2653	97.7551
47	AY261338/RVA/Human-xx/ZAF/514GR-87/1987/G2P[4] - Lineage G2 I	92.0408	92.449	72.9592	72.9592	92.449	92.1429	92.3469	92.3469	92.3469	92.551	93.0612	92.3469	92.7551	92.7551	92.8571	92.551	88.9796	72.8571	72.8571	93.0612	92.551	72.7551	72.3469	73.0612	72.449	72.7551	72.551	73.3673	73.0612	73.1084	73.2653	73.4694	73.6735	73.5714	73.5714	73.1633	72.7551	73.7342	73.7755	73.7755	73.9796	91.9388	93.0612	93.2653	97.7551	99.3878
48	D50127/RVA/Human-wt/JPN/TMC-II/1980/G2P[4] - Lineage G2 III	93.5714	93.9796	73.4694	73.4694	93.9796	93.6735	93.8776	94.0816	94.0816	94.0816	94.7959	94.4898	94.2857	94.2857	95.4082	94.898	90.4082	73.6735	73.3673	94.3878	93.8776	73.2653	72.8571	73.3673	72.9592	73.2653	72.9592	73.2653	72.9592	73.2106	73.3673	73.9796	73.5714	73.2653	73.2653	73.6735	73.4694	73.9451	73.3673	72.7551	73.1633	93.7755	94.6939	94.898	94.7959	94.3878	94.3878
49	KC443205/RVA/Human-wt/AUS/CK20055/2010/G2P[4] - Lineage G2 V	92.551	92.6531	73.2653	73.2653	92.7551	92.3469	92.551	92.449	92.449	92.6531	92.9592	92.7551	92.9592	92.9592	93.2653	92.7551	89.0816	73.3673	72.9592	92.8571	92.8571	73.0612	72.6531	73.1633	72.9592	73.0612	72.7551	73.2653	73.1633	73.0061	73.1633	73.9796	73.5714	73.4694	73.4694	72.6531	72.3469	73.5232	73.0612	72.551	72.8571	92.0408	93.1633	93.0612	93.2653	92.449	92.449	94.1837
50	KC443460/RVA/Human-wt/AUS/CK20048/2011/G2P[4] - Lineage G2 V	92.6531	92.7551	73.3673	73.3673	92.8571	92.449	92.6531	92.551	92.551	92.7551	93.0612	92.8571	93.0612	93.0612	93.3673	92.8571	89.1837	73.4694	73.0612	92.9592	92.9592	73.1633	72.7551	73.2653	73.0612	73.1633	72.8571	73.3673	73.2653	73.1084	73.2653	74.0816	73.6735	73.5714	73.5714	72.7551	72.449	73.5232	73.1633	72.6531	72.9592	92.1429	93.2653	93.1633	93.3673	92.551	92.551	94.2857
51	LC433790/RVA/Human-wt/NPL/TK1797/2007/G9P[19] - outgroup	74.0816	73.5714	76.1224	76.1224	74.0816	73.8776	73.9796	73.8776	73.6735	73.6735	74.2857	74.1837	73.7755	73.7755	75.2041	75.2041	74.0816	76.0204	76.2245	74.0816	74.0816	76.5306	76.4286	76.7347	75.9184	76.0204	76.1224	77.0408	76.3265	76.4826	76.8367	76.8367	75.9184	75.9184	75.9184	76.4286	76.3265	75.9494	75.6122	73.9796	74.6939	75.2041	74.7959	75.5102	73.8776	73.7755	73.6735	74.0816
[truncated: 3 more columns]

## Sheet: VP7 AA
	VP7 amino acid identities among strains calculated using the p-distance algorithm in MEGA 6 (Tamura et al., 2013)
		1	2	3	4	5	6	7	8	9	10	11	12	13	14	15	16	17	18	19	20	21	22	23	24	25	26	27	28	29	30	31	32	33	34	35	36	37	38	39	40	41	42	43	44	45	46	47	48
1	RVA/Human-wt/ZMB/UFS-NGS-MRC-DPRU4749/2014/G2P[8] - Lineage G2 IV
2	RVA/Human-wt/ZMB/UFS-NGS-MRC-DPRU13327/2016/G2P[4] - Lineage G2 IV	98.4663
3	RVA/Human-wt/ZMB/UFS-NGS-MRC-DPRU13232/2016/G1P[8] - Lineage G1 I	74.5399	74.8466
4	RVA/Human-wt/ZMB/UFS-NGS-MRC-DPRU13541/2016/G1P[8] - Lineage G1 I	74.5399	74.8466	100
5	LC086796/RVA/Human-wt/THA/SKT-138/2013/G2P[4] - Lineage G2 IV	100	98.4663	74.5399	74.5399
6	MG181320/RVA/Human-wt/MWI/BID1JK/2013/G2P[4] - Lineage G2 IV	99.3865	97.8528	73.9264	73.9264	99.3865
7	MG181914/RVA/Human-wt/MWI/BID15V/2012/G2P[4] - Lineage G2 IV	99.6933	98.1595	74.2331	74.2331	99.6933	99.6933
8	LC477376/RVA/Human-wt/JPN/Tokyo18-42/2018/G2P[4] - Lineage G2 IV	99.3865	99.0798	74.8466	74.8466	99.3865	98.773	99.0798
9	MN552097/RVA/Human-wt/RUS/Novosibirsk-NS17-A922/2017/G2P[4] - Lineage G2 IV	99.0798	98.773	74.5399	74.5399	99.0798	98.4663	98.773	99.6933
10	KP007148/RVA/Human-wt/PHI/TGO12-003/2012/G2P[4] - Lineage G2 IV	99.3865	99.0798	74.8466	74.8466	99.3865	98.773	99.0798	100	99.6933
11	EU839925/RVA/Human-wt/BGD/MMC88/2005/G2P[4] - Lineage G2 IV	99.0798	98.1595	74.8466	74.8466	99.0798	98.4663	98.773	99.0798	98.773	99.0798
12	MH382852/RVA/Human-wt/ETH/BD408/2016/G2P[4] - Lineage G2 IV	98.1595	97.2393	75.1534	75.1534	98.1595	97.546	97.8528	98.1595	97.8528	98.1595	98.4663
13	MG926752/RVA/Human-wt/MOZ/0440/2013/G2P[4] - Lineage G2 IV	99.0798	99.3865	75.1534	75.1534	99.0798	98.4663	98.773	99.6933	99.3865	99.6933	98.773	97.8528
14	MG891998/RVA/Human-wt/MOZ/0126/2013/G2P[4] - Lineage G2 IV	99.0798	99.3865	75.1534	75.1534	99.0798	98.4663	98.773	99.6933	99.3865	99.6933	98.773	97.8528	100
15	KP752784/RVA/Human-wt/ZMB/MRC-DPRU1673/2009/G2P[4] - Lineage G2 IV	98.773	97.8528	74.2331	74.2331	98.773	98.1595	98.4663	98.773	98.4663	98.773	98.4663	97.546	98.4663	98.4663
16	KM660417/RVA/Human-wt/CMR/MA104/2011/G2P[4] - Lineage G2 IV	97.2393	96.319	73.9264	73.9264	97.2393	96.9325	96.9325	97.2393	96.9325	97.2393	96.9325	96.0123	96.9325	96.9325	97.8528
17	KM008651/RVA/Human-wt/IND/KOL-17-08/2008/G2P[8] - Lineage G2 IV	94.1718	92.638	75.7669	75.7669	94.1718	93.5583	93.865	93.5583	93.2515	93.5583	93.2515	92.638	93.2515	93.2515	92.9448	91.411
18	KF636283/RVA/Human-wt/ZAF/MRC-DPRU2052/2010/G1P[8] - Lineage G1 I	74.5399	74.8466	99.6933	99.6933	74.5399	73.9264	74.2331	74.8466	74.5399	74.8466	74.8466	75.1534	75.1534	75.1534	74.2331	73.9264	75.7669
19	KX638537/RVA/Human-wt/IND/RV1020/2010/G1P[X] - Lineage G1 I	74.5399	74.2331	99.0798	99.0798	74.5399	73.9264	74.2331	74.8466	74.5399	74.8466	74.8466	75.1534	74.5399	74.5399	74.2331	73.9264	75.7669	99.3865
20	KX574268/RVA/Human-wt/IND/RV1310/2013/G2P[4] - Lineage G2 IV	99.3865	99.0798	74.8466	74.8466	99.3865	98.773	99.0798	100	99.6933	100	99.0798	98.1595	99.6933	99.6933	98.773	97.2393	93.5583	74.8466	74.8466
21	KX574261/RVA/Human-wt/IND/RV1206/2012/G2P[4] - Lineage G2 IV	100	98.4663	74.5399	74.5399	100	99.3865	99.6933	99.3865	99.0798	99.3865	99.0798	98.1595	99.0798	99.0798	98.773	97.2393	94.1718	74.5399	74.5399	99.3865
22	DQ492674/RVA/Human-wt/BGD/Dhaka16/2003/G1P[8] - Lineage G1 I	74.8466	74.5399	98.773	98.773	74.8466	74.2331	74.5399	75.1534	74.8466	75.1534	75.1534	75.4601	74.8466	74.8466	74.5399	74.2331	76.0736	99.0798	99.0798	75.1534	74.8466
23	MH171395/RVA/Human-wt/ESP/SS454877/2011/G1P[8] - Lineage G1 I	73.9264	73.6196	98.4663	98.4663	73.9264	73.3129	73.6196	74.2331	73.9264	74.2331	74.2331	74.5399	73.9264	73.9264	73.6196	73.3129	75.1534	98.773	98.773	74.2331	73.9264	98.4663
24	MN106111/RVA/Human-wt/CHN/E5365/2017/G1P[8] - Lineage G1 I	74.5399	74.2331	98.773	98.773	74.5399	73.9264	74.2331	74.8466	74.5399	74.8466	74.8466	75.1534	74.5399	74.5399	74.2331	73.9264	75.7669	98.4663	98.4663	74.8466	74.5399	98.1595	97.8528
25	MG181496/RVA/Human-wt/MWI/BID110/2012/G1P[8] - Lineage G1 I	74.5399	73.6196	97.8528	97.8528	74.5399	73.9264	74.2331	74.2331	73.9264	74.2331	74.2331	74.5399	73.9264	73.9264	73.6196	73.3129	75.7669	98.1595	98.1595	74.2331	74.5399	97.8528	97.546	97.8528
26	KJ752243/RVA/Human-wt/ZMB/MRC-DPRU1648/2009/G1P[8] - Lineage G1 I	74.8466	73.9264	97.546	97.546	74.8466	74.2331	74.5399	74.5399	74.2331	74.5399	74.5399	74.8466	74.2331	74.2331	73.9264	73.6196	76.0736	97.8528	97.8528	74.5399	74.8466	97.546	97.2393	97.546	99.6933
27	KP752676/RVA/Human-wt/SWZ/MRC-DPRU4550/2010/G1P[8] - Lineage G1 I	74.5399	74.2331	98.1595	98.1595	74.5399	73.9264	74.2331	74.8466	74.5399	74.8466	74.8466	75.1534	74.5399	74.5399	74.2331	73.9264	75.7669	98.4663	98.4663	74.8466	74.5399	98.1595	97.8528	97.546	99.0798	98.773
28	KJ752031/RVA/Human-wt/ETH/MRC-DPRU1843/2009/G1P[8] - Lineage G1 II	74.5399	74.2331	93.2515	93.2515	74.5399	73.9264	74.2331	74.5399	74.2331	74.5399	74.5399	74.5399	74.5399	74.5399	73.9264	73.0061	75.7669	93.5583	93.2515	74.5399	74.5399	93.5583	92.638	92.9448	94.7853	94.4785	94.1718
29	JX027637/RVA/Human-wt/AUS/CK00051/2007/G1P[8] - Lineage G1 II	74.5399	74.2331	94.1718	94.1718	74.5399	73.9264	74.2331	74.5399	74.2331	74.5399	74.5399	74.5399	74.5399	74.5399	73.9264	73.0061	75.7669	94.4785	94.1718	74.5399	74.5399	94.4785	93.5583	93.865	95.7055	95.3988	95.092	98.4663
30	JN849114/RVA/Vaccine/USA/Rotarix-A41CB052A/1988/G1P[8] - Lineage G1 II	74.5399	74.5399	94.7853	94.7853	74.5399	73.9264	74.2331	74.8466	74.5399	74.8466	74.8466	74.8466	74.8466	74.8466	74.2331	73.3129	75.7669	95.092	94.7853	74.8466	74.5399	94.4785	94.1718	94.4785	96.0123	95.7055	95.7055	97.546	98.4663
31	KC579514/RVA/Human-wt/USA/DC3669/1989/G1P[8] - Lineage G1 II	74.8466	74.8466	95.092	95.092	74.8466	74.2331	74.5399	75.1534	74.8466	75.1534	75.1534	75.1534	75.1534	75.1534	74.5399	73.6196	76.0736	95.3988	95.092	75.1534	74.8466	94.7853	94.4785	94.7853	96.319	96.0123	96.0123	97.8528	98.773	99.6933
32	KJ919912/RVA/Human-wt/HUN/ERN5611/2012/G1P[8] - Lineage G1 II	74.5399	74.2331	94.1718	94.1718	74.5399	73.9264	74.2331	74.5399	74.2331	74.5399	74.5399	74.5399	74.5399	74.5399	73.9264	73.0061	75.7669	93.865	93.5583	74.5399	74.5399	93.865	92.9448	93.865	94.7853	94.4785	94.1718	96.9325	97.8528	96.9325	97.2393
33	KT694944/RVA/Human-wt/USA/Wa/1974/G1P[8] - Lineage G1 III	75.1534	74.5399	94.1718	94.1718	75.1534	74.5399	74.8466	75.4601	75.1534	75.4601	75.4601	75.4601	75.1534	75.1534	74.8466	73.9264	76.3804	94.4785	94.4785	75.4601	75.1534	94.1718	93.865	94.1718	94.4785	94.1718	94.1718	95.092	96.0123	96.6258	96.9325	95.3988
34	MN632903/RVA/Human-wt/RWA/UFS-NGS-MRC-DPRU442/2012/G1P[8] - Lineage G1 III	74.8466	74.2331	93.2515	93.2515	74.8466	74.2331	74.5399	75.1534	74.8466	75.1534	75.1534	75.1534	74.8466	74.8466	74.5399	74.2331	76.0736	93.5583	93.5583	75.1534	74.8466	93.2515	92.9448	93.2515	93.5583	93.2515	93.2515	94.1718	95.092	95.7055	96.0123	94.4785	99.0798
35	GU565057/RVA/Vaccine/USA/RotaTeq-WI79-9/1992/G1P[5] - Lineage G1 III	74.8466	74.2331	93.2515	93.2515	74.8466	74.2331	74.5399	75.1534	74.8466	75.1534	75.1534	75.1534	74.8466	74.8466	74.5399	74.2331	76.0736	93.5583	93.5583	75.1534	74.8466	93.2515	92.9448	93.2515	93.5583	93.2515	93.2515	94.1718	95.092	95.7055	96.0123	94.4785	99.0798	100
36	U26378/RVA/Human-wt/KOR/Kor-64/1988/G1P[X] - Lineage G1 IV	74.2331	73.6196	93.2515	93.2515	74.2331	73.6196	73.9264	73.9264	73.6196	73.9264	73.9264	74.2331	73.9264	73.9264	73.3129	72.3926	75.4601	93.5583	93.2515	73.9264	74.2331	92.9448	92.638	92.3313	94.4785	94.1718	94.1718	94.4785	95.3988	95.092	95.3988	93.865	94.1718	93.865	93.865
37	AB081793/RVA/Human-wt/JPN/87Y1397/xxxx/G1P[8] - Lineage G1 IV	73.9264	73.3129	94.7853	94.7853	73.9264	73.3129	73.6196	73.6196	73.3129	73.6196	73.6196	73.9264	73.6196	73.6196	73.0061	72.0859	75.1534	95.092	94.7853	73.6196	73.9264	94.4785	94.1718	93.865	96.0123	95.7055	95.7055	96.0123	96.9325	96.6258	96.9325	95.3988	95.092	94.1718	94.1718	98.4663
38	DQ377572/RVA/Human-wt/ITA/PA78-89/1989/G1P[8] - Lineage G1 V	75.9494	75.3165	93.6709	93.6709	75.9494	75.3165	75.6329	75.6329	75.3165	75.6329	75.6329	75.6329	75.6329	75.6329	75	74.3671	76.8987	93.9873	93.6709	75.6329	75.9494	93.3544	93.038	93.3544	95.5696	95.2532	94.6203	96.8354	97.7848	98.1013	98.4177	96.8354	96.519	95.8861	95.8861	95.2532	96.519
39	AB018697/RVA/Human-wt/JPN/AU19/xxxx/G1P[X] - Lineage G1 VI	75.4601	74.8466	90.7975	90.7975	75.4601	74.8466	75.1534	75.4601	75.1534	75.4601	75.4601	75.7669	75.1534	75.1534	74.8466	74.5399	76.0736	91.1043	91.1043	75.4601	75.4601	91.411	90.4908	91.411	91.7178	91.411	91.1043	92.3313	92.9448	92.3313	92.638	92.3313	91.7178	91.411	91.411	91.411	91.7178	92.4051
40	M92651/RVA/Bovine-wt/XXX/T449/xxxx/G1P[X] - Lineage G1 VII	74.5399	73.9264	91.411	91.411	74.5399	73.9264	74.2331	74.5399	74.2331	74.5399	74.5399	74.8466	74.2331	74.2331	73.9264	73.9264	74.8466	91.1043	91.1043	74.5399	74.5399	91.411	90.7975	91.411	91.411	91.1043	91.411	90.184	91.1043	90.4908	90.7975	90.7975	89.8773	89.8773	89.8773	89.8773	90.184	90.5063	92.0245
41	L24164/RVA/Pig-tc/VEN/C60/xxxx/G1P[X] - Lineage G1 VII	75.4601	74.8466	92.9448	92.9448	75.4601	74.8466	75.1534	75.4601	75.1534	75.4601	75.4601	75.7669	75.1534	75.1534	74.8466	74.5399	76.0736	92.638	92.638	75.4601	75.4601	92.9448	92.0245	92.9448	92.9448	92.638	92.9448	92.0245	92.9448	92.3313	92.638	92.3313	91.7178	91.411	91.411	91.411	91.7178	91.7722	93.865	97.546
42	JF304920/RVA/Human-tc/KEN/D205/1989/G2P[4] - Lineage G2 II	93.865	92.9448	75.7669	75.7669	93.865	93.2515	93.5583	93.865	93.5583	93.865	93.5583	93.2515	93.5583	93.5583	93.865	92.9448	90.184	75.7669	75.7669	93.865	93.865	76.0736	75.1534	75.7669	75.1534	75.4601	76.0736	74.5399	74.8466	75.1534	75.4601	74.8466	75.7669	75.4601	75.4601	73.6196	73.9264	75.6329	75.4601	75.7669	76.3804
43	JF304931/RVA/Human-tc/KEN/AK26/1982/G2P[4] - Lineage G2 II	95.092	94.1718	75.4601	75.4601	95.092	94.4785	94.7853	95.092	94.7853	95.092	94.7853	94.4785	94.7853	94.7853	95.092	94.1718	91.1043	75.4601	75.4601	95.092	95.092	75.7669	74.8466	75.4601	74.8466	75.1534	75.7669	74.5399	74.8466	75.1534	75.4601	74.8466	75.7669	75.4601	75.4601	73.6196	73.9264	75.6329	75.7669	76.0736	76.6871	98.4663
44	GU565068/RVA/Vaccine/USA/RotaTeq-SC2-9/1992/G2P[5] - Lineage G2 II	94.7853	93.865	75.7669	75.7669	94.7853	94.1718	94.4785	94.7853	94.4785	94.7853	94.4785	94.1718	94.4785	94.4785	94.7853	93.865	90.7975	75.7669	75.7669	94.7853	94.7853	76.0736	75.1534	75.7669	75.1534	75.4601	76.0736	74.8466	75.1534	75.4601	75.7669	75.1534	76.0736	75.7669	75.7669	73.9264	74.2331	75.3165	75.4601	76.3804	76.9939	98.1595	99.6933
45	HQ650124/RVA/Human-tc/USA/DS-1/1976/G2P[4] - Lineage G2 I	96.0123	95.092	73.9264	73.9264	96.0123	95.3988	95.7055	96.0123	95.7055	96.0123	95.7055	94.7853	95.7055	95.7055	95.3988	94.4785	90.7975	73.9264	73.9264	96.0123	96.0123	74.2331	73.3129	73.9264	73.3129	73.6196	73.9264	73.6196	73.6196	73.9264	74.2331	73.6196	74.5399	74.2331	74.2331	73.0061	72.6994	74.6835	74.5399	73.9264	74.5399	95.092	96.0123	95.7055
46	AY261335/RVA/Human-xx/ZAF/410GR-85/1985/G2P[4] - Lineage G2 I	94.7853	93.865	73.3129	73.3129	94.7853	94.1718	94.4785	94.7853	94.4785	94.7853	94.4785	93.5583	94.4785	94.4785	94.1718	93.2515	89.5706	73.3129	73.3129	94.7853	94.7853	73.6196	72.6994	73.3129	72.6994	73.0061	73.3129	73.0061	73.0061	73.3129	73.6196	73.0061	73.9264	73.6196	73.6196	72.0859	72.0859	74.0506	73.9264	73.3129	73.9264	94.1718	95.092	94.7853	98.773
47	AY261338/RVA/Human-xx/ZAF/514GR-87/1987/G2P[4] - Lineage G2 I	94.7853	93.865	73.6196	73.6196	94.7853	94.1718	94.4785	94.7853	94.4785	94.7853	94.4785	93.5583	94.4785	94.4785	94.1718	93.2515	89.5706	73.6196	73.6196	94.7853	94.7853	73.9264	73.0061	73.6196	73.0061	73.3129	73.6196	73.3129	73.3129	73.6196	73.9264	73.3129	74.2331	73.9264	73.9264	72.3926	72.3926	74.3671	74.2331	73.6196	74.2331	94.4785	95.3988	95.092	98.773	98.773
48	D50127/RVA/Human-wt/JPN/TMC-II/1980/G2P[4] - Lineage G2 III	96.9325	96.0123	73.9264	73.9264	96.9325	96.319	96.6258	96.9325	96.6258	96.9325	96.6258	95.7055	96.6258	96.6258	96.9325	96.0123	91.7178	73.9264	73.9264	96.9325	96.9325	74.2331	73.3129	73.9264	73.3129	73.6196	73.9264	73.6196	73.6196	73.9264	74.2331	73.6196	74.5399	74.2331	74.2331	73.0061	72.6994	74.6835	74.2331	73.6196	74.2331	95.3988	96.6258	96.319	97.2393	96.0123	96.0123
49	KC443205/RVA/Human-wt/AUS/CK20055/2010/G2P[4] - Lineage G2 V	95.7055	95.3988	75.1534	75.1534	95.7055	95.092	95.3988	95.7055	95.3988	95.7055	95.3988	94.4785	95.7055	95.7055	95.7055	94.7853	90.184	75.1534	74.8466	95.7055	95.7055	75.1534	74.2331	74.8466	74.2331	73.9264	75.1534	74.8466	74.8466	75.1534	75.4601	74.8466	75.1534	74.8466	74.8466	74.2331	73.9264	75.9494	75.4601	74.8466	75.7669	94.7853	96.0123	95.7055	96.0123	94.7853	95.092	96.319
50	KC443460/RVA/Human-wt/AUS/CK20048/2011/G2P[4] - Lineage G2 V	96.0123	95.7055	75.1534	75.1534	96.0123	95.3988	95.7055	96.0123	95.7055	96.0123	95.7055	94.7853	96.0123	96.0123	96.0123	95.092	90.4908	75.1534	74.8466	96.0123	96.0123	75.1534	74.2331	74.8466	74.2331	73.9264	75.1534	74.8466	74.8466	75.1534	75.4601	74.8466	75.1534	74.8466	74.8466	74.2331	73.9264	75.9494	75.4601	74.8466	75.7669	95.092	96.319	96.0123	96.319	95.092	95.3988	96.6258
51	LC433790/RVA/Human-wt/NPL/TK1797/2007/G9P[19] - outgroup	78.5276	77.6074	80.6748	80.6748	78.5276	77.9141	78.2209	78.2209	77.9141	78.2209	78.5276	77.9141	77.9141	77.9141	77.6074	76.9939	79.4479	80.6748	80.6748	78.2209	78.5276	80.6748	80.3681	80.6748	80.9816	80.9816	81.2883	81.9018	82.2086	81.9018	82.2086	81.5951	81.2883	80.9816	80.9816	80.6748	80.9816	80.6962	81.9018	81.9018	83.1288	78.5276	78.8344	79.1411	77.3006	76.9939	77.3006	77.3006
[truncated: 3 more columns]

## Sheet: VP4 NT
	VP4 nucleotide identites among strains calculated using the p-distance algorithm in MEGA 6 (Tamura et al., 2013)
		1	2	3	4	5	6	7	8	9	10	11	12	13	14	15	16	17	18	19	20	21	22	23	24	25	26	27	28	29	30	31	32	33	34	35	36	37	38	39	40	41	42	43	44	45	46	47	48
1	RVA/Human-wt/ZMB/UFS-NGS-MRC-DPRU4749/2014/G2P[8] - Divergent
2	RVA/Human-wt/ZMB/UFS-NGS-MRC-DPRU13327/2016/G2P[4] - Lineage P[4] IV	82.7097
3	RVA/Human-wt/ZMB/UFS-NGS-MRC-DPRU13232/2016/G1P[8] - Lineage P[8] III	90.3226	86.85
4	RVA/Human-wt/ZMB/UFS-NGS-MRC-DPRU13541/2016/G1P[8] - Lineage P[8] III	90.1935	86.936	99.8281
5	KF636281/RVA/Human-wt/ZAF/MRC-DPRU2052/2010/G1P[8] - Lineage P[8] III	90.1075	86.7641	98.9686	98.9686
6	KF636237/RVA/Human-wt/ZAF/MRC-DPRU2035/2010/G1P[8] - Lineage P[8] III	90.0645	86.807	99.0116	99.0116	99.957
7	KJ753218/RVA/Human-wt/ZAF/MRC-DPRU1327/2007/G1P[8] - Lineage P[8] III	89.8495	86.7641	98.7538	98.7538	99.3984	99.4413
8	KJ753295/RVA/Human-wt/ZWE/MRC-DPRU1844-11/2011/G1P[8] - Lineage P[8] III	89.8065	86.936	98.7108	98.7108	99.2694	99.3124	99.5273
9	KM660353/RVA/Human-wt/CMR/MA16/2010/G12P[8] - Lineage P[8] III	89.6344	86.7641	97.6364	97.6364	98.281	98.324	98.7967	98.5819
10	KJ752599/RVA/Human-wt/TGO/MRC-DPRU5171/2010/G12P[8] - Lineage P[8] III	89.6344	86.893	97.5505	97.5505	98.196	98.2381	98.7108	98.4959	99.4843
11	DQ146652/RVA/Human-wt/BGD/Dhaka25/2002/G12P[8] - Lineage P[8] III	89.7204	86.9789	98.324	98.324	98.9686	99.0116	99.4843	99.1835	99.0546	98.9686
12	JQ069697/RVA/Human-wt/CAN/RT063-09/2009/G1P[8] - Lineage P[8] III	89.5914	86.807	97.7224	97.7224	98.367	98.41	98.8827	98.6678	99.4843	99.3984	99.2265
13	MG926750/RVA/Human-wt/MOZ/0440/2013/G2P[4] - Lineage P[4] IV	82.6237	99.5703	86.7211	86.807	86.7641	86.807	86.7641	86.936	86.7641	86.893	86.9789	86.807
14	KX646628/RVA/Human-wt/IND/RV1310/2013/GXP[4] - Lineage P[4] IV	82.7097	99.4413	86.7641	86.85	86.893	86.936	86.893	87.0649	86.893	87.0219	87.1938	87.0219	99.6132
15	KX646625/RVA/Human-wt/IND/RV1307/2013/GXP[4] - Lineage P[4] IV	82.6667	99.3984	86.807	86.893	86.936	86.9789	86.936	87.1079	86.936	87.0649	87.2368	87.0649	99.5703	99.957
16	KP007171/RVA/Human-wt/PHI/TGO12-007/2012/G2P[4] - Lineage P[4] IV	82.4946	99.3124	86.6781	86.7641	86.807	86.85	86.807	86.9789	86.893	87.0219	87.0219	86.936	99.4843	99.6132	99.5703
17	JX965125/RVA/Human-wt/AUS/WAPC703/2010/G2P[4] - Lineage P[4] IV	82.6237	99.1405	86.5922	86.6781	86.7211	86.7641	86.7211	86.893	86.807	86.936	86.936	86.85	99.3124	99.4413	99.3984	99.5703
18	HQ641373/RVA/Human-wt/BGD/MMC88/2005/G2P[4] - Lineage P[4] IV	82.7527	99.0116	86.7211	86.807	86.936	86.9789	86.936	87.1079	87.0219	87.1508	87.1508	87.0649	99.1835	99.3124	99.2694	99.4413	99.2694
19	MG181824/RVA/Human-wt/MWI/BID11E/2012/G2P[4] - Lineage P[4] IV	82.5806	98.1521	86.5922	86.6781	86.807	86.85	86.807	87.0649	87.0649	87.1938	87.0219	87.0219	98.324	98.4529	98.41	98.5819	98.4959	98.9686
20	MG181912/RVA/Human-wt/MWI/BID15V/2012/G2P[4] - Lineage P[4] IV	82.6237	98.1092	86.6352	86.7211	86.85	86.893	86.85	87.1079	87.1079	87.2368	87.0649	87.0649	98.281	98.41	98.367	98.5389	98.4529	98.9257	99.8711
21	MG652353/RVA/Human-wt/DOM/3000503730/2016/G2P[4] - Lineage P[4] IV	82.7527	97.8083	86.5062	86.5922	86.7211	86.7641	86.7211	86.9789	86.9789	87.1079	86.936	86.936	97.9802	98.1092	98.0662	98.2381	98.1521	98.6248	99.3124	99.2694
22	KP752663/RVA/Human-wt/MUS/MRC-DPRU295/2012/G2P[4] - Lineage P[4] IV	82.7097	98.196	86.85	86.936	87.0649	87.1079	87.0649	87.3227	87.3227	87.4517	87.2798	87.2798	98.367	98.4959	98.4529	98.7108	98.5389	98.9257	99.2694	99.2265	98.9257
23	JN849119/RVA/Human-wt/BEL/BE0253/2008/G1P[8] - Lineage P[8] I	84.6882	86.7211	89.9441	90.0301	90.116	90.159	90.3739	90.2879	89.8582	90.116	90.3309	89.9871	86.807	86.936	86.9789	86.85	86.6781	86.9789	86.85	86.893	86.936	87.0219
24	KJ752709/RVA/Human-wt/ETH/MRC-DPRU1840/2007/G1P[8] - Lineage P[8] IV	83.3548	85.0021	87.9673	88.0533	88.0533	88.0963	88.3111	88.3111	88.0963	88.3541	88.3971	88.2252	85.1311	85.1311	85.174	85.0451	84.8303	85.174	85.26	85.26	85.1311	85.303	88.7409
25	JX156397/RVA/Human-wt/RUS/Novosibirsk/Nov11-N2246/2011/G2P[8] - Lineage P[8] III	87.828	86.7211	94.9721	94.9721	95.4448	95.4878	96.0464	95.8315	95.9605	96.0464	96.3043	96.1324	86.7211	86.936	86.9789	86.7641	86.7641	86.893	86.7641	86.807	86.85	87.1079	90.6317	88.3541
26	JN258909/RVA/Human-wt/BEL/BE00094/2009/G1P[8] - Lineage P[8] III	88.3011	86.9789	95.4878	95.4878	95.9605	96.0034	96.4761	96.3472	96.3043	96.3043	96.648	96.4761	86.9789	87.1938	87.2368	87.0219	86.936	87.1508	87.0219	87.0649	87.1079	87.2798	90.4168	88.569	99.0116
27	KP007191/RVA/Human-wt/PHI/TGO12-016/2012/G1P[8] - Lineage P[8] III	89.1183	87.1079	97.1208	97.1208	97.7654	97.8083	98.196	97.8943	98.281	98.324	98.4529	98.367	87.1079	87.3227	87.3657	87.1508	87.0649	87.2798	87.2368	87.2798	87.2368	87.5806	89.8152	88.3541	95.8745	96.1324
28	KJ560500/RVA/Human-wt/USA/CNMC101/2011/G12P[8] - Lineage P[8] III	89.3763	86.85	97.5935	97.5935	98.2381	98.281	98.6678	98.5389	99.0976	99.0116	99.0116	99.2694	86.85	87.0649	87.1079	86.9789	86.893	87.1079	87.0649	87.1079	86.9789	87.3227	89.9441	88.2682	96.0034	96.4332	98.2381
29	LC260224/RVA/Human-wt/IDN/SOEP075/2016/G3P[8] - Lineage P[8] IV	83.5699	85.303	88.0103	88.0963	88.1822	88.2252	88.4401	88.4401	88.3111	88.569	88.526	88.526	85.3459	85.3459	85.3889	85.26	85.0451	85.3889	85.303	85.303	85.174	85.26	89.0417	98.0662	88.7409	88.8698	88.483	88.569
30	JN129087/RVA/Human-wt/NCA/22J/2010/G1P[8] - Lineage P[8] III	89.0323	86.7641	97.2067	97.2067	97.7654	97.8083	98.196	98.0662	98.281	98.281	98.5389	98.4529	86.7641	86.9789	87.0219	86.807	86.7211	86.936	86.7211	86.7641	86.7211	87.1508	89.8152	87.9244	95.7886	96.1324	97.9373	98.2381	88.2682
31	KT920995/RVA/Human-wt/IND/VR10040/2003/G1P[8] - Lineage P[8] III	89.5054	86.807	98.0232	98.0232	98.6248	98.6678	99.1405	98.9686	99.1405	99.0546	99.4843	99.3124	86.807	87.0219	87.0649	86.85	86.7641	86.9789	86.936	86.9789	86.85	87.1938	90.159	88.2252	96.3043	96.648	98.4529	99.0976	88.483	98.6678
32	LC086739/RVA/Human-wt/THA/LS-04/2013/G2P[8] - Lineage P[8] III	89.2043	86.6781	97.2927	97.2927	97.8513	97.8943	98.281	98.0662	98.367	98.41	98.5389	98.4529	86.6781	86.893	86.936	86.7211	86.6352	86.7641	86.893	86.936	86.7211	87.0649	89.8152	88.2252	95.7886	96.0464	99.1405	98.41	88.3541	97.9373	98.6248
33	KF716328/RVA/Human-wt/USA/VU10-11-6/2011/G2P[4] - Lineage P[4] IV	82.6667	98.5389	86.7211	86.807	86.936	86.9789	86.936	87.1079	86.936	87.0649	87.1508	86.9789	98.7108	98.8397	98.7967	98.9686	98.7967	99.2694	98.5819	98.5389	98.2381	98.6248	87.1079	85.4749	86.7641	87.0219	87.1938	87.0219	85.4749	86.85	87.0219	86.6781
34	LC086772/RVA/Human-wt/THA/BD-20/2013/G2P[4] - Lineage P[4] IV	82.7527	97.0778	87.1508	87.2368	87.1938	87.2368	87.1938	87.2798	87.1938	87.3227	87.3227	87.2368	97.2497	97.3786	97.3356	97.4645	97.2927	97.8513	97.3356	97.2927	97.0348	97.2927	86.6781	85.6038	86.85	87.1079	87.5376	87.2798	85.6468	87.1079	87.1508	87.0219	97.5505
35	LC215252/RVA/Human-wt/VNM/SP127/2013/G1P[4] - Lineage P[4] IV	82.9247	97.2067	86.85	86.936	87.0649	87.0219	86.9789	87.0649	86.807	86.936	87.0219	86.85	97.3786	97.5075	97.4645	97.5935	97.4216	97.9802	97.3786	97.3356	97.1208	97.3356	86.893	85.217	86.5492	86.807	87.2368	86.893	85.3459	86.7211	86.807	86.6352	97.5075	97.9802
36	KP752782/RVA/Human-wt/ZMB/MRC-DPRU1673/2009/G2P[4] - Lineage P[4] IV	82.7097	97.1208	86.9789	87.0649	87.1079	87.1508	87.0219	87.1938	86.936	87.0649	87.0649	86.9789	97.2927	97.4216	97.3786	97.5505	97.3786	97.9373	97.2497	97.2067	97.0778	97.2067	86.807	84.7443	86.6352	86.936	87.1079	87.0219	84.7873	86.936	86.893	86.7641	97.4645	97.1637	97.2067
37	KC443326/RVA/Human-wt/AUS/CK20030/2006/G2P[4] - Lineage P[4] IV	82.8387	97.5075	87.0219	87.1079	87.1508	87.1938	87.1508	87.2368	87.1508	87.2798	87.2798	87.1938	97.6794	97.8083	97.7654	97.8943	97.8083	98.281	97.7654	97.7224	97.4216	97.7224	86.6352	85.4319	86.7641	87.0219	87.4946	87.2368	85.4749	87.0649	87.1079	86.9789	97.8083	99.3124	98.324	97.5075
38	JQ069668/RVA/Human-wt/CAN/RT128-07/2008/G2P[4] - Lineage P[4] IV	82.7957	98.9257	86.7641	86.85	86.9789	87.0219	86.9789	87.1508	87.0649	87.1938	87.1938	87.1079	99.0976	99.2265	99.1835	99.3554	99.1835	99.6562	99.0546	99.0116	98.7108	99.0976	86.9789	85.0881	87.0219	87.2798	87.3227	87.1508	85.303	86.893	87.0219	86.807	99.2694	97.8513	97.9802	97.9373	98.281
39	HQ650119/RVA/Human-tc/USA/DS-1/1976/G2P[4] - Lineage P[4] I	82.7957	93.8118	86.893	86.9789	87.0219	87.0649	87.1938	87.2798	87.1508	87.1938	87.2368	87.2368	93.9837	94.2845	94.2415	94.1126	93.8547	94.3275	93.8118	93.7688	93.6399	93.9407	87.0649	85.4749	87.2368	87.3657	87.2798	87.2798	85.6897	87.2798	87.2368	86.85	94.3704	94.1126	93.8977	94.2845	94.1556	94.3275
40	JF304918/RVA/Human-tc/KEN/D205/1989/G2P[4] - Lineage P[4] II	82.6237	93.2101	86.4203	86.5062	86.4633	86.5062	86.6352	86.7211	86.5062	86.6781	86.6781	86.5922	93.382	93.5969	93.5539	93.511	93.2531	93.8547	93.511	93.468	93.0812	93.2961	86.7641	85.303	86.5922	86.7211	86.6352	86.7641	85.4319	86.4633	86.6781	86.4633	93.7258	93.7688	93.2531	93.5969	93.6829	93.6829	94.9721
41	JF304929/RVA/Human-tc/KEN/AK26/1982/G2P[4] - Lineage P[4] II	82.9247	93.8977	87.0219	87.1079	87.1508	87.1079	87.2368	87.3227	87.1938	87.3657	87.3657	87.2798	94.0696	94.3704	94.3275	94.1126	93.9837	94.4994	94.0266	93.9837	93.7688	94.0696	87.1938	85.5178	87.5806	87.6665	87.3227	87.2368	85.5608	87.1508	87.4087	86.9789	94.4134	94.1126	94.1126	94.0266	94.0266	94.3704	95.2729	96.1753
42	KT694942/RVA/Human-wt/USA/Wa/1974/G1P[8] - Lineage P[8] I	85.2903	87.0649	90.5458	90.6317	90.7177	90.7606	90.9755	90.8896	90.5458	90.8036	90.9325	90.6747	87.1508	87.2798	87.3227	87.1938	86.936	87.3227	87.1938	87.2368	87.1938	87.2798	97.8943	89.2566	91.5342	91.4482	90.4598	90.6317	89.4714	90.5028	90.9325	90.4598	87.5376	86.936	87.0219	87.1508	86.893	87.3227	87.6665	87.4087	87.7095
43	EF672619/RVA/Human-tc/USA/WI61/1983/G9P[8] - Lineage P[8] II	86.4516	87.1938	92.1358	92.2217	92.6085	92.5655	92.6945	92.8234	92.6085	92.6945	92.9093	92.6945	87.1938	87.4087	87.4517	87.1508	87.0649	87.4087	87.2798	87.3227	87.3657	87.4517	90.3739	89.0417	93.511	93.425	92.6945	92.9093	89.1276	92.7374	93.0812	92.7804	87.4517	87.3227	87.1079	87.0649	87.2368	87.3657	87.3657	86.4203	87.1508	91.1904
44	LC438382/RVA/Human-tc/JPN/KU/1974/G1P[8] - Lineage P[8] II	87.1828	87.2798	93.2531	93.3391	93.7258	93.6829	93.9837	94.0266	93.8547	93.8547	94.1126	93.9407	87.2798	87.4087	87.4517	87.3227	87.0649	87.2798	87.0649	87.1079	87.0649	87.3227	91.2763	88.7838	94.2415	94.4134	93.5969	93.8977	88.9557	93.6829	94.2415	93.7688	87.4087	87.4087	87.2798	87.0649	87.2368	87.3227	87.2368	86.7211	87.5806	92.1788	96.1753
45	KP902533/RVA/Human-wt/MWI/OP530/1999/G4P[8] - Lineage P[8] IV	83.6129	85.4319	88.0963	88.1822	88.2682	88.2252	88.4401	88.4401	88.2252	88.483	88.526	88.3541	85.5608	85.5608	85.6038	85.4749	85.26	85.6897	85.6468	85.6468	85.5178	85.6897	89.2566	97.8943	88.483	88.6979	88.3971	88.3111	97.6794	88.2252	88.3541	88.1822	85.8187	85.7757	85.7757	85.1311	85.6468	85.5608	86.1195	85.8616	86.1195	90.202	89.2566	88.9128
46	FJ947211/RVA/Human-wt/USA/DC23/1976/G3P[8] - Lineage P[8] I	85.3333	86.85	90.245	90.3309	90.4168	90.4598	90.6747	90.5887	90.245	90.5028	90.6317	90.3739	86.936	87.0649	87.1079	86.9789	86.7211	87.1079	86.9789	87.0219	86.9789	87.0649	97.7654	88.9128	91.2333	91.1474	90.159	90.3309	89.2136	90.202	90.6317	90.159	87.3227	86.7211	86.807	86.936	86.6781	87.1079	87.3657	87.1508	87.4087	99.4413	90.9755	92.0498	89.8582
47	JN849113/RVA/Vaccine/USA/Rotarix-A41CB052A/1988/G1P[8] - Lineage P[8] I	84.9398	86.8874	90.2837	90.3697	90.4557	90.4987	90.7137	90.6277	90.2837	90.5417	90.6707	90.4127	86.9733	87.1023	87.1453	87.0163	86.7584	87.1453	86.9304	86.9733	87.0163	87.1023	98.2803	88.951	91.1436	91.0146	90.1978	90.3697	89.123	90.3267	90.5847	90.1978	87.2743	86.8444	87.0163	86.9733	86.8014	87.1453	87.5322	87.1453	87.4463	98.8822	90.7567	91.6595	89.7678	98.5813
48	LC433788/RVA/Human-wt/NPL/TK1797/2007/G9P[19] - outgroup	76.8602	77.009	77.1379	77.2239	77.3958	77.4388	77.6536	77.4388	77.6107	77.6107	77.5247	77.5677	77.052	77.1379	77.095	76.9661	76.8371	77.2669	76.8801	76.9231	77.052	76.9661	77.4817	76.5793	77.2669	77.3528	77.7826	77.6107	77.095	77.7396	77.6966	77.6107	77.095	76.9661	77.052	77.052	76.9231	77.1379	76.8371	77.009	76.8371	77.9115	77.4388	77.8255	76.7942	77.7826	77.773

## Sheet: VP4 AA
	VP4 amino acid identities among strains calculated using the p-distance algorithm in MEGA 6 (Tamura et al., 2013)
		1	2	3	4	5	6	7	8	9	10	11	12	13	14	15	16	17	18	19	20	21	22	23	24	25	26	27	28	29	30	31	32	33	34	35	36	37	38	39	40	41	42	43	44	45	46	47	48
1	RVA/Human-wt/ZMB/UFS-NGS-MRC-DPRU4749/2014/G2P[8] - Divergent
2	RVA/Human-wt/ZMB/UFS-NGS-MRC-DPRU13327/2016/G2P[4] - Lineage P[4] IV	85.8991
3	RVA/Human-wt/ZMB/UFS-NGS-MRC-DPRU13232/2016/G1P[8] - Lineage P[8] III	93.273	90.4516
4	RVA/Human-wt/ZMB/UFS-NGS-MRC-DPRU13541/2016/G1P[8] - Lineage P[8] III	93.273	90.5806	99.871
5	KF636281/RVA/Human-wt/ZAF/MRC-DPRU2052/2010/G1P[8] - Lineage P[8] III	92.7555	90.7097	99.0968	99.2258
6	KF636237/RVA/Human-wt/ZAF/MRC-DPRU2035/2010/G1P[8] - Lineage P[8] III	92.7555	90.7097	99.0968	99.2258	100
7	KJ753218/RVA/Human-wt/ZAF/MRC-DPRU1327/2007/G1P[8] - Lineage P[8] III	92.7555	90.8387	99.0968	99.2258	99.7419	99.7419
8	KJ753295/RVA/Human-wt/ZWE/MRC-DPRU1844-11/2011/G1P[8] - Lineage P[8] III	92.6261	90.7097	98.9677	99.0968	99.6129	99.6129	99.871
9	KM660353/RVA/Human-wt/CMR/MA16/2010/G12P[8] - Lineage P[8] III	92.238	90.9677	98.5806	98.7097	99.2258	99.2258	99.4839	99.3548
10	KJ752599/RVA/Human-wt/TGO/MRC-DPRU5171/2010/G12P[8] - Lineage P[8] III	92.3674	91.0968	98.7097	98.8387	99.3548	99.3548	99.6129	99.4839	99.6129
11	DQ146652/RVA/Human-wt/BGD/Dhaka25/2002/G12P[8] - Lineage P[8] III	92.3674	90.9677	98.7097	98.8387	99.3548	99.3548	99.6129	99.4839	99.6129	99.7419
12	JQ069697/RVA/Human-wt/CAN/RT063-09/2009/G1P[8] - Lineage P[8] III	92.238	91.0968	98.5806	98.7097	99.2258	99.2258	99.4839	99.3548	99.4839	99.6129	99.6129
13	MG926750/RVA/Human-wt/MOZ/0440/2013/G2P[4] - Lineage P[4] IV	85.8991	99.2258	90.5806	90.7097	90.9677	90.9677	91.0968	90.9677	91.2258	91.3548	91.2258	91.3548
14	KX646628/RVA/Human-wt/IND/RV1310/2013/GXP[4] - Lineage P[4] IV	85.7697	99.0968	90.5806	90.7097	91.2258	91.2258	91.3548	91.2258	91.4839	91.6129	91.4839	91.6129	99.3548
15	KX646625/RVA/Human-wt/IND/RV1307/2013/GXP[4] - Lineage P[4] IV	85.6404	98.9677	90.5806	90.7097	91.2258	91.2258	91.3548	91.2258	91.4839	91.6129	91.4839	91.6129	99.2258	99.871
16	KP007171/RVA/Human-wt/PHI/TGO12-007/2012/G2P[4] - Lineage P[4] IV	85.7697	99.2258	90.5806	90.7097	91.2258	91.2258	91.3548	91.2258	91.4839	91.6129	91.4839	91.6129	99.4839	99.6129	99.4839
17	JX965125/RVA/Human-wt/AUS/WAPC703/2010/G2P[4] - Lineage P[4] IV	85.6404	99.0968	90.4516	90.5806	91.0968	91.0968	91.2258	91.0968	91.3548	91.4839	91.3548	91.4839	99.3548	99.4839	99.3548	99.6129
18	HQ641373/RVA/Human-wt/BGD/MMC88/2005/G2P[4] - Lineage P[4] IV	86.0285	99.2258	90.8387	90.9677	91.4839	91.4839	91.6129	91.4839	91.7419	91.871	91.7419	91.871	99.4839	99.6129	99.4839	99.7419	99.6129
19	MG181824/RVA/Human-wt/MWI/BID11E/2012/G2P[4] - Lineage P[4] IV	85.7697	98.8387	90.5806	90.7097	91.2258	91.2258	91.3548	91.2258	91.4839	91.6129	91.4839	91.6129	99.0968	99.2258	99.0968	99.3548	99.2258	99.6129
20	MG181912/RVA/Human-wt/MWI/BID15V/2012/G2P[4] - Lineage P[4] IV	85.7697	98.5806	90.5806	90.7097	91.2258	91.2258	91.3548	91.2258	91.4839	91.6129	91.4839	91.6129	98.8387	98.9677	98.8387	99.0968	98.9677	99.3548	99.7419
21	MG652353/RVA/Human-wt/DOM/3000503730/2016/G2P[4] - Lineage P[4] IV	86.1578	98.7097	90.4516	90.5806	91.0968	91.0968	91.2258	91.0968	91.3548	91.4839	91.3548	91.4839	98.9677	99.0968	98.9677	99.2258	99.0968	99.4839	99.6129	99.3548
22	KP752663/RVA/Human-wt/MUS/MRC-DPRU295/2012/G2P[4] - Lineage P[4] IV	85.8991	98.9677	90.7097	90.8387	91.3548	91.3548	91.4839	91.3548	91.6129	91.7419	91.6129	91.7419	99.2258	99.3548	99.2258	99.4839	99.3548	99.7419	99.871	99.6129	99.7419
23	JN849119/RVA/Human-wt/BEL/BE0253/2008/G1P[8] - Lineage P[8] I	89.0039	89.1613	93.9355	94.0645	94.5806	94.5806	94.7097	94.5806	94.5806	94.7097	94.5806	94.4516	89.4194	89.6774	89.6774	89.6774	89.5484	89.9355	89.6774	89.6774	90.0645	89.8065
24	KJ752709/RVA/Human-wt/ETH/MRC-DPRU1840/2007/G1P[8] - Lineage P[8] IV	87.0634	88.5161	91.6129	91.7419	92.2581	92.2581	92.2581	92.129	92.3871	92.6452	92.3871	92.2581	88.9032	89.0323	89.0323	89.0323	89.0323	89.0323	88.7742	88.7742	88.6452	88.9032	92.6452
25	JX156397/RVA/Human-wt/RUS/Novosibirsk/Nov11-N2246/2011/G2P[8] - Lineage P[8] III	91.4618	90.7097	97.1613	97.2903	97.8065	97.8065	98.0645	97.9355	98.0645	98.1935	98.1935	98.0645	90.8387	91.0968	91.0968	91.0968	91.2258	91.3548	91.0968	91.0968	90.9677	91.2258	94.0645	91.871
26	JN258909/RVA/Human-wt/BEL/BE00094/2009/G1P[8] - Lineage P[8] III	91.8499	90.8387	97.5484	97.6774	98.1935	98.1935	98.4516	98.3226	98.4516	98.5806	98.5806	98.4516	90.9677	91.2258	91.2258	91.2258	91.0968	91.4839	91.2258	91.2258	91.0968	91.3548	94.3226	92	99.0968
27	KP007191/RVA/Human-wt/PHI/TGO12-016/2012/G1P[8] - Lineage P[8] III	92.238	90.9677	98.5806	98.7097	99.2258	99.2258	99.2258	99.0968	99.2258	99.3548	99.3548	99.2258	91.2258	91.4839	91.4839	91.4839	91.3548	91.7419	91.4839	91.4839	91.3548	91.6129	94.4516	92.5161	97.8065	98.1935
28	KJ560500/RVA/Human-wt/USA/CNMC101/2011/G12P[8] - Lineage P[8] III	92.1087	90.9677	98.4516	98.5806	99.0968	99.0968	99.3548	99.2258	99.3548	99.4839	99.4839	99.3548	91.2258	91.4839	91.4839	91.4839	91.3548	91.7419	91.4839	91.4839	91.3548	91.6129	94.3226	92.3871	97.9355	98.3226	99.0968
29	LC260224/RVA/Human-wt/IDN/SOEP075/2016/G3P[8] - Lineage P[8] IV	87.5809	89.0323	92.129	92.2581	92.7742	92.7742	92.7742	92.6452	92.9032	93.1613	92.9032	92.7742	89.4194	89.5484	89.5484	89.5484	89.5484	89.5484	89.2903	89.2903	89.1613	89.4194	93.0323	98.4516	92.3871	92.5161	93.2903	92.9032
30	JN129087/RVA/Human-wt/NCA/22J/2010/G1P[8] - Lineage P[8] III	91.9793	90.7097	98.3226	98.4516	98.9677	98.9677	98.9677	98.8387	98.9677	99.0968	99.0968	98.9677	90.9677	91.2258	91.2258	91.2258	91.0968	91.4839	91.2258	91.2258	91.0968	91.3548	94.0645	92	97.8065	98.4516	99.2258	98.8387	92.7742
31	KT920995/RVA/Human-wt/IND/VR10040/2003/G1P[8] - Lineage P[8] III	92.238	90.9677	98.5806	98.7097	99.2258	99.2258	99.4839	99.3548	99.4839	99.7419	99.6129	99.4839	91.2258	91.4839	91.4839	91.4839	91.3548	91.7419	91.4839	91.4839	91.3548	91.6129	94.5806	92.3871	98.0645	98.4516	99.2258	99.3548	92.9032	98.9677
32	LC086739/RVA/Human-wt/THA/LS-04/2013/G2P[8] - Lineage P[8] III	91.8499	90.7097	98.1935	98.3226	98.7097	98.7097	98.7097	98.5806	98.7097	98.9677	98.8387	98.7097	90.9677	91.0968	91.0968	91.0968	90.9677	91.3548	91.0968	91.0968	90.9677	91.2258	94.0645	92.129	97.2903	97.6774	99.4839	98.8387	92.9032	98.7097	98.9677
33	KF716328/RVA/Human-wt/USA/VU10-11-6/2011/G2P[4] - Lineage P[4] IV	85.6404	98.7097	90.5806	90.7097	91.2258	91.2258	91.3548	91.2258	91.4839	91.6129	91.4839	91.6129	98.9677	99.0968	98.9677	99.2258	99.2258	99.4839	99.0968	98.8387	98.9677	99.2258	89.6774	89.4194	91.2258	91.2258	91.4839	91.4839	89.6774	91.2258	91.4839	91.0968
34	LC086772/RVA/Human-wt/THA/BD-20/2013/G2P[4] - Lineage P[4] IV	86.0285	98.7097	90.8387	90.9677	91.4839	91.4839	91.6129	91.4839	91.7419	91.871	91.7419	91.871	98.9677	99.0968	98.9677	99.2258	99.0968	99.4839	99.0968	98.8387	98.9677	99.2258	89.9355	89.0323	91.3548	91.4839	92	91.7419	89.5484	91.4839	91.7419	91.6129	98.9677
35	LC215252/RVA/Human-wt/VNM/SP127/2013/G1P[4] - Lineage P[4] IV	86.2872	98.4516	91.0968	91.2258	91.7419	91.7419	91.871	91.7419	91.7419	91.871	91.7419	91.871	98.7097	98.8387	98.7097	98.9677	98.8387	99.2258	98.8387	98.5806	98.7097	98.9677	90.1935	89.2903	91.2258	91.4839	91.7419	91.7419	89.8065	91.4839	91.871	91.3548	98.7097	98.9677
36	KP752782/RVA/Human-wt/ZMB/MRC-DPRU1673/2009/G2P[4] - Lineage P[4] IV	85.7697	98.7097	90.8387	90.9677	91.2258	91.2258	91.3548	91.2258	91.4839	91.6129	91.4839	91.6129	98.9677	99.0968	98.9677	99.2258	99.0968	99.4839	99.0968	98.8387	98.9677	99.2258	89.6774	88.7742	91.0968	91.2258	91.6129	91.4839	89.2903	91.2258	91.4839	91.2258	98.9677	99.3548	98.9677
37	KC443326/RVA/Human-wt/AUS/CK20030/2006/G2P[4] - Lineage P[4] IV	86.1578	98.8387	90.9677	91.0968	91.6129	91.6129	91.7419	91.6129	91.871	92	91.871	92	99.0968	99.2258	99.0968	99.3548	99.2258	99.6129	99.2258	98.9677	99.0968	99.3548	90.0645	89.1613	91.4839	91.6129	92.129	91.871	89.6774	91.6129	91.871	91.7419	99.0968	99.871	99.0968	99.4839
38	JQ069668/RVA/Human-wt/CAN/RT128-07/2008/G2P[4] - Lineage P[4] IV	86.0285	99.2258	90.8387	90.9677	91.4839	91.4839	91.6129	91.4839	91.7419	91.871	91.7419	91.871	99.4839	99.6129	99.4839	99.7419	99.6129	100	99.6129	99.3548	99.4839	99.7419	89.9355	89.0323	91.3548	91.4839	91.7419	91.7419	89.5484	91.4839	91.7419	91.3548	99.4839	99.4839	99.2258	99.4839	99.6129
39	HQ650119/RVA/Human-tc/USA/DS-1/1976/G2P[4] - Lineage P[4] I	85.8991	96	90.7097	90.8387	91.0968	91.0968	91.2258	91.0968	91.6129	91.4839	91.3548	91.4839	96.2581	96.6452	96.5161	96.5161	96.3871	96.7742	96.3871	96.129	96.2581	96.5161	89.4194	88.5161	90.9677	91.0968	91.4839	91.3548	89.4194	91.3548	91.3548	91.0968	96.5161	96.6452	96.3871	96.7742	96.6452	96.7742
40	JF304918/RVA/Human-tc/KEN/D205/1989/G2P[4] - Lineage P[4] II	84.7348	95.2258	89.5484	89.5484	89.8065	89.8065	89.9355	89.8065	89.9355	90.0645	89.9355	90.0645	95.4839	95.871	95.7419	95.7419	95.7419	96	95.871	95.6129	95.4839	95.7419	89.0323	87.871	89.5484	89.6774	89.8065	89.9355	88.3871	89.6774	89.9355	89.5484	96	95.7419	95.3548	95.7419	95.871	96	95.4839
41	JF304929/RVA/Human-tc/KEN/AK26/1982/G2P[4] - Lineage P[4] II	85.8991	96.3871	91.0968	91.2258	91.4839	91.4839	91.6129	91.4839	91.7419	91.871	91.7419	91.871	96.6452	97.2903	97.1613	96.9032	96.9032	97.1613	97.0323	96.7742	96.9032	97.1613	89.8065	89.1613	91.6129	91.6129	91.7419	91.4839	89.6774	91.4839	91.7419	91.3548	97.0323	96.6452	96.3871	96.9032	96.7742	97.1613	96.5161	96.6452
42	KT694942/RVA/Human-wt/USA/Wa/1974/G1P[8] - Lineage P[8] I	89.392	89.4194	94.3226	94.4516	94.9677	94.9677	95.2258	95.0968	95.0968	95.2258	95.0968	94.9677	89.6774	89.9355	89.9355	89.9355	89.8065	90.1935	89.9355	89.9355	90.3226	90.0645	98.8387	92.9032	94.8387	95.0968	94.7097	94.8387	93.2903	94.7097	95.0968	94.3226	89.9355	90.1935	90.4516	89.9355	90.3226	90.1935	89.8065	89.2903	90.3226
43	EF672619/RVA/Human-tc/USA/WI61/1983/G9P[8] - Lineage P[8] II	90.2975	90.4516	95.2258	95.3548	95.871	95.871	96.129	96	96.129	96.3871	96.2581	96.129	90.7097	90.9677	90.9677	90.9677	90.8387	91.2258	90.9677	90.9677	91.0968	91.0968	94.0645	92.3871	96	96.2581	96.3871	96.2581	93.1613	96.129	96.3871	96.129	90.9677	91.4839	91.0968	91.0968	91.6129	91.2258	91.3548	89.1613	90.7097	94.9677
44	LC438382/RVA/Human-tc/JPN/KU/1974/G1P[8] - Lineage P[8] II	90.5563	90.7097	96	96.129	96.6452	96.6452	96.9032	96.7742	96.9032	97.1613	97.0323	96.9032	90.9677	91.2258	91.2258	91.2258	91.0968	91.4839	91.2258	91.2258	91.0968	91.3548	94.4516	92.2581	96.7742	97.0323	96.9032	97.0323	92.7742	96.6452	97.1613	96.6452	91.2258	91.7419	91.4839	91.3548	91.871	91.4839	91.3548	89.4194	90.9677	95.0968	98.1935
45	KP902533/RVA/Human-wt/MWI/OP530/1999/G4P[8] - Lineage P[8] IV	87.7102	89.1613	92.5161	92.6452	93.1613	93.1613	93.1613	93.0323	93.2903	93.5484	93.2903	93.1613	89.5484	89.6774	89.6774	89.6774	89.6774	89.9355	89.6774	89.6774	89.5484	89.8065	93.4194	98.4516	92.7742	92.9032	93.4194	93.0323	98.8387	92.9032	93.2903	93.0323	90.0645	89.9355	90.1935	89.6774	90.0645	89.9355	89.2903	88.9032	90.3226	93.6774	93.0323	92.9032
46	FJ947211/RVA/Human-wt/USA/DC23/1976/G3P[8] - Lineage P[8] I	89.2626	89.2903	94.1935	94.3226	94.8387	94.8387	95.0968	94.9677	94.9677	95.0968	94.9677	94.8387	89.5484	89.8065	89.8065	89.8065	89.6774	90.0645	89.8065	89.8065	90.1935	89.9355	98.7097	92.7742	94.7097	94.9677	94.5806	94.7097	93.1613	94.5806	94.9677	94.1935	89.8065	90.0645	90.3226	89.8065	90.1935	90.0645	89.6774	89.1613	90.1935	99.6129	94.8387	94.9677	93.5484
47	JN849113/RVA/Vaccine/USA/Rotarix-A41CB052A/1988/G1P[8] - Lineage P[8] I	89.1192	89.0181	93.9276	94.0568	94.5736	94.5736	94.832	94.7028	94.7028	94.832	94.7028	94.5736	89.2765	89.5349	89.5349	89.5349	89.4057	89.7933	89.5349	89.5349	89.9225	89.6641	98.5788	92.3773	94.5736	94.7028	94.3152	94.4444	92.7649	94.3152	94.7028	93.9276	89.5349	89.7933	90.0517	89.5349	89.9225	89.7933	89.5349	88.8889	89.9225	99.2248	94.5736	94.7028	93.1525	99.0956
48	LC433788/RVA/Human-wt/NPL/TK1797/2007/G9P[19]- outgroup	81.63	80.2581	81.0323	81.1613	81.6774	81.6774	81.9355	81.8065	81.8065	81.8065	81.8065	81.8065	80.129	80.2581	80.129	80.2581	80.3871	80.5161	80.3871	80.3871	80.6452	80.5161	81.5484	80.7742	81.4194	81.2903	81.6774	81.9355	81.0323	81.4194	81.9355	81.5484	80.5161	80.5161	80.6452	80.3871	80.6452	80.5161	79.871	79.871	80.5161	81.8065	81.1613	81.5484	80.9032	81.8065	81.3953

## Sheet: VP6 NT
	VP6 nucleotide identites among strains calculated using the p-distance algorithm in MEGA 6 (Tamura et al., 2013)
		1	2	3	4	5	6	7	8	9	10	11	12	13	14	15	16	17	18	19	20	21	22	23	24	25	26	27	28	29	30	31	32	33	34	35	36	37	38	39	40	41	42
1	RVA/Human-wt/ZMB/UFS-NGS-MRC-DPRU4749/2014/G2P[8]
2	RVA/Human-wt/ZMB/UFS-NGS-MRC-DPRU13327/2016/G2P[4]	97.4853
3	RVA/Human-wt/ZMB/UFS-NGS-MRC-DPRU13541/2016/G1P[8]	79.2959	79.6312
4	RVA/Human-wt/ZMB/UFS-NGS-MRC-DPRU13232/2016/G1P[8]	79.4635	79.7988	99.3294
5	MG181770/RVA/Human-wt/MWI/BID11S/2012/G2P[4]	99.9162	97.4015	79.3797	79.5474
6	MG892019/RVA/Human-wt/MOZ/0257/2012/G8P[4]	99.9162	97.4015	79.2959	79.4635	99.8324
7	DQ490549/RVA/Human-wt/BGD/RV161/2000/G12P[6]	98.575	98.0721	79.2959	79.4635	98.4912	98.4912
8	HQ641367/RVA/Human-wt/BGD/MMC88/2005/G2P[4]	97.8206	99.4971	79.5474	79.715	97.7368	97.7368	98.575
9	MG181825/RVA/Human-wt/MWI/BID11E/2012/G2P[4]	97.653	98.9941	79.6312	79.7988	97.5692	97.5692	98.2397	99.4971
10	MG181913/RVA/Human-wt/MWI/BID15V/2012/G2P[4]	97.653	98.9941	79.7988	79.9665	97.5692	97.5692	98.4074	99.4971	99.8324
11	EF560707/RVA/Human-wt/BGD/Dhaka6/2001/G11P[25]	79.5474	79.715	97.653	97.9883	79.6312	79.5474	79.715	79.7988	79.8826	80.0503
12	GU199507/RVA/Human-wt/BGD/Matlab36/2002/G11P[8]	79.4635	79.7988	97.4015	97.7368	79.5474	79.4635	79.6312	79.8826	79.9665	80.1341	99.2456
13	KF636282/RVA/Human-wt/ZAF/MRC-DPRU2052/2010/G1P[8]	79.6312	79.7988	97.7368	98.0721	79.715	79.6312	79.7988	79.8826	79.9665	80.1341	98.9103	98.6588
14	EU556223/RVA/Human-wt/KOR/CAU-202/2005/G9P[8]	79.4635	79.6312	97.3177	97.653	79.5474	79.4635	79.6312	79.715	79.7988	79.9665	99.3294	99.2456	98.575
15	KJ412714/RVA/Human-wt/PRY/1638SR/2008/G1P[8]	79.6312	79.7988	97.653	97.9883	79.715	79.6312	79.7988	79.8826	79.9665	80.1341	99.4132	99.3294	98.9103	99.4132
16	MN106125/RVA/Human-wt/CHN/E5365/2017/G1P[8]	79.6312	79.7988	97.0662	97.4015	79.715	79.6312	79.7988	79.8826	79.9665	80.1341	99.078	98.8265	98.3236	98.9103	98.9941
17	MG926751/RVA/Human-wt/MOZ/0440/2013/G2P[4]	97.3177	99.6647	79.715	79.8826	97.2339	97.2339	97.9044	99.3294	98.8265	98.8265	79.7988	79.8826	79.8826	79.715	79.8826	79.8826
18	MG891997/RVA/Human-wt/MOZ/0126/2013/G2P[4]	97.4853	99.8324	79.6312	79.7988	97.4015	97.4015	98.0721	99.4971	98.9941	98.9941	79.715	79.7988	79.7988	79.6312	79.7988	79.7988	99.6647
19	JX965142/RVA/Human-wt/AUS/WAPC703/2010/G2P[4]	97.5692	99.7485	79.715	79.8826	97.4853	97.4853	98.3236	99.7485	99.2456	99.2456	79.7988	79.8826	79.8826	79.715	79.8826	79.8826	99.5809	99.7485
20	KP007150/RVA/Human-wt/PHI/TGO12-003/2012/G2P[4]	97.3177	99.4971	79.6312	79.7988	97.2339	97.2339	98.0721	99.4971	98.9941	98.9941	79.715	79.7988	79.7988	79.6312	79.7988	79.7988	99.3294	99.4971	99.7485
21	MT767406/RVA/Human-wt/RUS/Moscow-714/2014/G2P[4]	97.0662	99.2456	79.715	80.0503	96.9824	96.9824	97.653	99.078	98.575	98.575	79.9665	80.0503	80.0503	79.8826	80.0503	80.0503	99.2456	99.2456	99.3294	99.078
22	KJ752299/RVA/Human-wt/ZMB/MRC-DPRU3495/2009/G9P[6]	79.715	80.0503	95.8927	96.228	79.7988	79.715	80.0503	80.1341	80.2179	80.3856	97.15	97.0662	96.6471	97.15	97.5692	96.8986	80.1341	80.0503	80.1341	80.0503	80.3856
23	KP[8]82749/RVA/Human-wt/MLI/Mali-021/2008/G1P[8]	79.5474	79.8826	96.6471	96.9824	79.6312	79.5474	79.715	79.7988	79.8826	80.0503	98.575	98.6588	97.8206	98.575	98.6588	98.1559	79.7988	79.715	79.7988	79.715	79.9665	96.8986
24	KP753216/RVA/Human-wt/TGO/MRC-DPRU5153/2010/G1P[8]	79.1282	79.4635	95.4736	95.8089	79.2121	79.1282	79.4635	79.5474	79.7988	79.7988	97.0662	96.9824	96.5633	97.0662	97.4853	96.8148	79.5474	79.4635	79.5474	79.4635	79.715	98.4074	96.6471
25	KJ752589/RVA/Human-wt/ZAF/MRC-DPRU121/2011/G1P[8]	79.2959	79.4635	96.0604	96.3956	79.3797	79.2959	79.6312	79.5474	79.7988	79.9665	97.3177	97.2339	96.8148	97.3177	97.7368	97.0662	79.5474	79.4635	79.5474	79.4635	79.715	98.4912	97.0662	98.0721
26	JX027820/RVA/Human-wt/AUS/CK00083/2008/G1P[8]	79.6312	80.2179	95.6412	95.9765	79.715	79.6312	80.0503	80.3018	80.3856	80.5532	97.2339	97.3177	96.7309	97.2339	97.653	97.15	80.3018	80.2179	80.3018	80.2179	80.4694	98.575	97.15	98.4912	98.2397
27	JQ230073/RVA/Human-wt/RUS/Nov09-D189/G1P[8]	79.715	79.8826	96.7309	97.0662	79.7988	79.715	79.8826	79.9665	80.0503	80.2179	98.2397	98.4912	97.7368	98.2397	98.6588	97.8206	79.9665	79.8826	79.9665	79.8826	80.1341	97.2339	97.653	97.4015	97.4015	97.15
28	KP752675/RVA/Human-wt/SWZ/MRC-DPRU4550/2010/G1P[8]	79.3797	80.0503	95.306	95.6412	79.4635	79.3797	79.7988	80.1341	80.2179	80.3856	96.8986	96.9824	96.3956	96.8986	97.3177	96.8148	80.1341	80.0503	80.1341	80.0503	80.3018	98.4074	96.8148	98.3236	98.0721	99.3294	96.9824
29	KT921029/RVA/Human-wt/USA/CNMC9/2011/G1P[8]	79.5474	79.8826	96.4795	96.8148	79.6312	79.5474	79.8826	79.9665	79.8826	80.0503	97.8206	98.0721	97.3177	97.8206	98.2397	97.4015	79.9665	79.8826	79.9665	79.8826	80.1341	96.9824	97.2339	97.0662	97.15	96.8986	98.9103	96.7309
30	AB861960/RVA/Human-tc/KEN/KDH651/2010/G12P[8]	79.6312	79.8826	95.8089	96.1442	79.715	79.6312	79.9665	79.9665	80.1341	80.3018	97.4015	97.3177	96.8986	97.4015	97.8206	97.3177	79.9665	79.8826	79.9665	79.8826	80.1341	98.6588	97.15	98.4074	98.4912	98.575	97.4015	98.4074	97.15
31	JQ069614/RVA/Human-wt/CAN/RT063-09/2009/G1P[8]	79.5474	80.2179	95.4736	95.8089	79.6312	79.5474	79.9665	80.3018	80.3856	80.5532	97.0662	97.15	96.5633	97.0662	97.4853	96.9824	80.3018	80.2179	80.3018	80.2179	80.4694	98.4074	96.9824	98.3236	98.0721	99.4971	96.9824	99.4971	96.7309	98.4074
32	KJ752288/RVA/Human-wt/GMB/MRC-DPRU3174/2010/G1P[8]	79.3797	79.715	96.3118	96.6471	79.4635	79.3797	79.715	79.7988	79.8826	80.0503	97.9044	97.8206	97.4015	97.9044	98.4912	97.4853	79.7988	79.715	79.7988	79.715	79.9665	96.8986	97.3177	97.0662	97.2339	96.9824	97.9883	96.8148	97.5692	97.0662	96.6471
33	KJ752209/RVA/Human-wt/ZAF/MRC-DPRU82/2012/G2P[4]	97.15	96.7309	79.5474	79.8826	97.0662	97.0662	98.2397	97.0662	96.7309	96.8986	79.9665	79.8826	80.0503	79.8826	80.0503	80.1341	96.6471	96.7309	96.8148	96.5633	96.1442	80.1341	79.9665	79.715	79.8826	80.1341	80.4694	80.0503	79.9665	80.2179	80.0503	79.9665
34	KP752783/RVA/Human-wt/ZMB/MRC-DPRU1673/2009/G2P[4]	97.9044	97.4015	79.6312	79.7988	97.8206	97.8206	98.9941	97.7368	97.4015	97.5692	80.0503	79.9665	80.1341	79.9665	80.1341	80.1341	97.2339	97.4015	97.4853	97.2339	96.8148	80.2179	80.0503	79.7988	79.9665	80.2179	80.3856	80.1341	80.0503	80.3018	80.1341	80.0503	98.9103
35	KP752564/RVA/Human-wt/ZAF/MRC-DPRU5594/2011/G2P[4]	97.5692	97.2339	78.9606	79.2121	97.4853	97.4853	98.6588	97.7368	97.4015	97.4015	79.4635	79.3797	79.5474	79.3797	79.5474	79.5474	97.0662	97.2339	97.4853	97.4015	96.8986	79.6312	79.2959	79.0444	79.2121	79.6312	79.6312	79.3797	79.4635	79.5474	79.5474	79.2959	97.0662	97.8206
36	LC066643/RVA/Human-wt/THA/PCB-180/2013/G1P[8]	96.6471	98.4912	79.3797	79.715	96.5633	96.5633	97.4015	98.8265	98.3236	98.3236	79.7988	79.8826	79.8826	79.715	79.8826	79.8826	98.3236	98.4912	98.575	98.3236	98.0721	80.2179	79.9665	79.5474	79.6312	80.3856	79.9665	80.2179	79.9665	80.0503	80.3856	79.7988	96.0604	96.7309	96.7309
37	KJ721700/RVA/Human-wt/BRA/ES16238/2009/G2P[4]	97.3177	99.1618	79.6312	79.7988	97.2339	97.4015	98.2397	99.4971	98.9941	99.1618	79.8826	79.9665	79.9665	79.7988	79.9665	79.9665	98.9941	99.1618	99.4132	99.1618	98.7427	80.2179	79.8826	79.6312	79.6312	80.3856	80.0503	80.2179	80.0503	80.0503	80.3856	79.8826	96.8986	97.4015	97.2339	98.3236
38	KJ753609/RVA/Human-wt/ZAF/MRC-DPRU1362/2007/G2P[4]	97.9883	97.4853	79.5474	79.8826	97.9044	97.9044	99.078	97.8206	97.4853	97.653	79.9665	79.8826	80.0503	79.8826	80.0503	80.0503	97.3177	97.4853	97.5692	97.3177	96.8986	80.1341	79.9665	79.715	79.8826	80.1341	80.3018	80.0503	79.9665	80.2179	80.0503	79.9665	98.9941	99.7485	97.9044	96.8148	97.4853
39	KP752697/RVA/Human-wt/GMB/MRC-DPRU3199/2010/G2P[4]	97.4853	97.15	79.2121	79.4635	97.4015	97.4015	98.575	97.653	97.3177	97.3177	79.715	79.6312	79.7988	79.6312	79.7988	79.7988	96.9824	97.15	97.4015	97.3177	96.8148	79.715	79.5474	79.2959	79.4635	79.8826	79.8826	79.6312	79.715	79.7988	79.7988	79.5474	96.9824	97.7368	99.7485	96.6471	97.15	97.8206
40	KM660383/RVA/Human-wt/CMR/BA368/2010/G2P[4]	97.5692	97.2339	79.1282	79.3797	97.4853	97.4853	98.6588	97.7368	97.4015	97.4015	79.6312	79.5474	79.715	79.5474	79.715	79.715	97.0662	97.2339	97.4853	97.4015	96.8986	79.7988	79.4635	79.2121	79.3797	79.7988	79.7988	79.5474	79.6312	79.715	79.715	79.4635	97.0662	97.8206	99.4971	96.7309	97.2339	97.9044	99.4132
41	KX954619/RVA/Vaccine/USA/Rotarix-A41CB052A/1988/G1P[8]	79.6312	80.0503	88.8516	89.1869	79.6312	79.6312	79.7988	80.0503	80.1341	80.3018	89.1031	89.1869	89.1031	89.4384	89.5222	89.1869	80.1341	80.2179	80.2179	80.1341	80.3856	88.8516	89.3546	88.8516	89.7737	89.4384	89.2707	89.1031	88.9355	89.0193	89.1031	89.606	79.9665	79.9665	79.715	80.3018	80.2179	79.8826	79.8826	79.8826
42	DQ490538/RVA/Human-tc/JPN/AU-1/1982/G3P[9] - outgroup	81.8106	81.6429	78.793	79.1282	81.8944	81.8944	81.5591	81.4753	81.7267	81.6429	79.3797	79.2121	79.2959	79.0444	79.2121	79.2959	81.4753	81.4753	81.4753	81.3915	81.4753	79.1282	78.9606	79.2121	78.8768	79.3797	79.1282	79.2121	78.7091	79.0444	79.2959	79.5474	81.3076	81.3915	81.5591	81.3076	81.2238	81.3076	81.6429	81.2238	78.7091

## Sheet: VP6 AA
	VP6 amino acid identities among strains calculated using the p-distance algorithm in MEGA 6 (Tamura et al., 2013)
		1	2	3	4	5	6	7	8	9	10	11	12	13	14	15	16	17	18	19	20	21	22	23	24	25	26	27	28	29	30	31	32	33	34	35	36	37	38	39	40	41	42
1	RVA/Human-wt/ZMB/UFS-NGS-MRC-DPRU4749/2014/G2P[8]
2	RVA/Human-wt/ZMB/UFS-NGS-MRC-DPRU13327/2016/G2P[4]	99.7481
3	RVA/Human-wt/ZMB/UFS-NGS-MRC-DPRU13541/2016/G1P[8]	91.6877	91.9395
4	RVA/Human-wt/ZMB/UFS-NGS-MRC-DPRU13232/2016/G1P[8]	92.1914	92.4433	98.7406
5	MG181770/RVA/Human-wt/MWI/BID11S/2012/G2P[4]	100	99.7481	91.6877	92.1914
6	MG892019/RVA/Human-wt/MOZ/0257/2012/G8P[4]	100	99.7481	91.6877	92.1914	100
7	DQ490549/RVA/Human-wt/BGD/RV161/2000/G12P[6]	100	99.7481	91.6877	92.1914	100	100
8	HQ641367/RVA/Human-wt/BGD/MMC88/2005/G2P[4]	100	99.7481	91.6877	92.1914	100	100	100
9	MG181825/RVA/Human-wt/MWI/BID11E/2012/G2P[4]	100	99.7481	91.6877	92.1914	100	100	100	100
10	MG181913/RVA/Human-wt/MWI/BID15V/2012/G2P[4]	100	99.7481	91.6877	92.1914	100	100	100	100	100
11	EF560707/RVA/Human-wt/BGD/Dhaka6/2001/G11P[25]	92.6952	92.4433	98.4887	99.2443	92.6952	92.6952	92.6952	92.6952	92.6952	92.6952
12	GU199507/RVA/Human-wt/BGD/Matlab36/2002/G11P[8]	92.6952	92.4433	98.4887	99.2443	92.6952	92.6952	92.6952	92.6952	92.6952	92.6952	100
13	KF636282/RVA/Human-wt/ZAF/MRC-DPRU2052/2010/G1P[8]	92.4433	92.1914	98.2368	98.9924	92.4433	92.4433	92.4433	92.4433	92.4433	92.4433	99.7481	99.7481
14	EU556223/RVA/Human-wt/KOR/CAU-202/2005/G9P[8]	91.9395	91.6877	97.733	98.4887	91.9395	91.9395	91.9395	91.9395	91.9395	91.9395	99.2443	99.2443	98.9924
15	KJ412714/RVA/Human-wt/PRY/1638SR/2008/G1P[8]	92.6952	92.4433	98.4887	99.2443	92.6952	92.6952	92.6952	92.6952	92.6952	92.6952	100	100	99.7481	99.2443
16	MN106125/RVA/Human-wt/CHN/E5365/2017/G1P[8]	92.4433	92.1914	98.2368	98.9924	92.4433	92.4433	92.4433	92.4433	92.4433	92.4433	99.7481	99.7481	99.4962	98.9924	99.7481
17	MG926751/RVA/Human-wt/MOZ/0440/2013/G2P[4]	99.4962	99.7481	91.6877	92.1914	99.4962	99.4962	99.4962	99.4962	99.4962	99.4962	92.1914	92.1914	91.9395	91.4358	92.1914	91.9395
18	MG891997/RVA/Human-wt/MOZ/0126/2013/G2P[4]	99.4962	99.7481	91.6877	92.1914	99.4962	99.4962	99.4962	99.4962	99.4962	99.4962	92.1914	92.1914	91.9395	91.4358	92.1914	91.9395	99.4962
19	JX965142/RVA/Human-wt/AUS/WAPC703/2010/G2P[4]	99.7481	100	91.9395	92.4433	99.7481	99.7481	99.7481	99.7481	99.7481	99.7481	92.4433	92.4433	92.1914	91.6877	92.4433	92.1914	99.7481	99.7481
20	KP007150/RVA/Human-wt/PHI/TGO12-003/2012/G2P[4]	99.4962	99.7481	91.6877	92.1914	99.4962	99.4962	99.4962	99.4962	99.4962	99.4962	92.1914	92.1914	91.9395	91.4358	92.1914	91.9395	99.4962	99.4962	99.7481
21	MT767406/RVA/Human-wt/RUS/Moscow-714/2014/G2P[4]	99.4962	99.7481	91.6877	92.1914	99.4962	99.4962	99.4962	99.4962	99.4962	99.4962	92.1914	92.1914	91.9395	91.4358	92.1914	91.9395	99.4962	99.4962	99.7481	99.4962
22	KJ752299/RVA/Human-wt/ZMB/MRC-DPRU3495/2009/G9P[6]	92.6952	92.4433	98.4887	99.2443	92.6952	92.6952	92.6952	92.6952	92.6952	92.6952	100	100	99.7481	99.2443	100	99.7481	92.1914	92.1914	92.4433	92.1914	92.1914
23	KP[8]82749/RVA/Human-wt/MLI/Mali-021/2008/G1P[8]	92.6952	92.4433	98.4887	99.2443	92.6952	92.6952	92.6952	92.6952	92.6952	92.6952	100	100	99.7481	99.2443	100	99.7481	92.1914	92.1914	92.4433	92.1914	92.1914	100
24	KP753216/RVA/Human-wt/TGO/MRC-DPRU5153/2010/G1P[8]	92.6952	92.4433	98.4887	99.2443	92.6952	92.6952	92.6952	92.6952	92.6952	92.6952	100	100	99.7481	99.2443	100	99.7481	92.1914	92.1914	92.4433	92.1914	92.1914	100	100
25	KJ752589/RVA/Human-wt/ZAF/MRC-DPRU121/2011/G1P[8]	92.6952	92.4433	98.4887	99.2443	92.6952	92.6952	92.6952	92.6952	92.6952	92.6952	100	100	99.7481	99.2443	100	99.7481	92.1914	92.1914	92.4433	92.1914	92.1914	100	100	100
26	JX027820/RVA/Human-wt/AUS/CK00083/2008/G1P[8]	92.6952	92.4433	98.4887	99.2443	92.6952	92.6952	92.6952	92.6952	92.6952	92.6952	100	100	99.7481	99.2443	100	99.7481	92.1914	92.1914	92.4433	92.1914	92.1914	100	100	100	100
27	JQ230073/RVA/Human-wt/RUS/Nov09-D189/G1P[8]	92.6952	92.4433	98.4887	99.2443	92.6952	92.6952	92.6952	92.6952	92.6952	92.6952	100	100	99.7481	99.2443	100	99.7481	92.1914	92.1914	92.4433	92.1914	92.1914	100	100	100	100	100
28	KP752675/RVA/Human-wt/SWZ/MRC-DPRU4550/2010/G1P[8]	92.6952	92.4433	98.4887	99.2443	92.6952	92.6952	92.6952	92.6952	92.6952	92.6952	100	100	99.7481	99.2443	100	99.7481	92.1914	92.1914	92.4433	92.1914	92.1914	100	100	100	100	100	100
29	KT921029/RVA/Human-wt/USA/CNMC9/2011/G1P[8]	92.6952	92.4433	98.4887	99.2443	92.6952	92.6952	92.6952	92.6952	92.6952	92.6952	100	100	99.7481	99.2443	100	99.7481	92.1914	92.1914	92.4433	92.1914	92.1914	100	100	100	100	100	100	100
30	AB861960/RVA/Human-tc/KEN/KDH651/2010/G12P[8]	92.6952	92.4433	98.4887	99.2443	92.6952	92.6952	92.6952	92.6952	92.6952	92.6952	100	100	99.7481	99.2443	100	99.7481	92.1914	92.1914	92.4433	92.1914	92.1914	100	100	100	100	100	100	100	100
31	JQ069614/RVA/Human-wt/CAN/RT063-09/2009/G1P[8]	92.9471	92.6952	98.2368	98.9924	92.9471	92.9471	92.9471	92.9471	92.9471	92.9471	99.7481	99.7481	99.4962	98.9924	99.7481	99.4962	92.4433	92.4433	92.6952	92.4433	92.4433	99.7481	99.7481	99.7481	99.7481	99.7481	99.7481	99.7481	99.7481	99.7481
32	KJ752288/RVA/Human-wt/GMB/MRC-DPRU3174/2010/G1P[8]	92.6952	92.4433	98.4887	99.2443	92.6952	92.6952	92.6952	92.6952	92.6952	92.6952	100	100	99.7481	99.2443	100	99.7481	92.1914	92.1914	92.4433	92.1914	92.1914	100	100	100	100	100	100	100	100	100	99.7481
33	KJ752209/RVA/Human-wt/ZAF/MRC-DPRU82/2012/G2P[4]	100	99.7481	91.6877	92.1914	100	100	100	100	100	100	92.6952	92.6952	92.4433	91.9395	92.6952	92.4433	99.4962	99.4962	99.7481	99.4962	99.4962	92.6952	92.6952	92.6952	92.6952	92.6952	92.6952	92.6952	92.6952	92.6952	92.9471	92.6952
34	KP752783/RVA/Human-wt/ZMB/MRC-DPRU1673/2009/G2P[4]	100	99.7481	91.6877	92.1914	100	100	100	100	100	100	92.6952	92.6952	92.4433	91.9395	92.6952	92.4433	99.4962	99.4962	99.7481	99.4962	99.4962	92.6952	92.6952	92.6952	92.6952	92.6952	92.6952	92.6952	92.6952	92.6952	92.9471	92.6952	100
35	KP752564/RVA/Human-wt/ZAF/MRC-DPRU5594/2011/G2P[4]	99.2443	98.9924	90.932	91.4358	99.2443	99.2443	99.2443	99.2443	99.2443	99.2443	91.9395	91.9395	91.6877	91.1839	91.9395	91.6877	98.7406	98.7406	98.9924	98.7406	98.7406	91.9395	91.9395	91.9395	91.9395	91.9395	91.9395	91.9395	91.9395	91.9395	92.1914	91.9395	99.2443	99.2443
36	LC066643/RVA/Human-wt/THA/PCB-180/2013/G1P[8]	99.4962	99.2443	91.1839	91.6877	99.4962	99.4962	99.4962	99.4962	99.4962	99.4962	92.1914	92.1914	91.9395	91.4358	92.1914	91.9395	98.9924	98.9924	99.2443	98.9924	98.9924	92.1914	92.1914	92.1914	92.1914	92.1914	92.1914	92.1914	92.1914	92.1914	92.4433	92.1914	99.4962	99.4962	98.7406
37	KJ721700/RVA/Human-wt/BRA/ES16238/2009/G2P[4]	100	99.7481	91.6877	92.1914	100	100	100	100	100	100	92.6952	92.6952	92.4433	91.9395	92.6952	92.4433	99.4962	99.4962	99.7481	99.4962	99.4962	92.6952	92.6952	92.6952	92.6952	92.6952	92.6952	92.6952	92.6952	92.6952	92.9471	92.6952	100	100	99.2443	99.4962
38	KJ753609/RVA/Human-wt/ZAF/MRC-DPRU1362/2007/G2P[4]	99.7481	99.4962	91.4358	92.4433	99.7481	99.7481	99.7481	99.7481	99.7481	99.7481	92.4433	92.4433	92.1914	91.6877	92.4433	92.1914	99.2443	99.2443	99.4962	99.2443	99.2443	92.4433	92.4433	92.4433	92.4433	92.4433	92.4433	92.4433	92.4433	92.4433	92.6952	92.4433	99.7481	99.7481	98.9924	99.2443	99.7481
39	KP752697/RVA/Human-wt/GMB/MRC-DPRU3199/2010/G2P[4]	99.4962	99.2443	91.1839	91.6877	99.4962	99.4962	99.4962	99.4962	99.4962	99.4962	92.1914	92.1914	91.9395	91.4358	92.1914	91.9395	98.9924	98.9924	99.2443	98.9924	98.9924	92.1914	92.1914	92.1914	92.1914	92.1914	92.1914	92.1914	92.1914	92.1914	92.4433	92.1914	99.4962	99.4962	99.7481	98.9924	99.4962	99.2443
40	KM660383/RVA/Human-wt/CMR/BA368/2010/G2P[4]	99.2443	98.9924	90.932	91.4358	99.2443	99.2443	99.2443	99.2443	99.2443	99.2443	91.9395	91.9395	91.6877	91.1839	91.9395	91.6877	98.7406	98.7406	98.9924	98.7406	98.7406	91.9395	91.9395	91.9395	91.9395	91.9395	91.9395	91.9395	91.9395	91.9395	92.1914	91.9395	99.2443	99.2443	99.4962	98.7406	99.2443	98.9924	99.7481
41	KX954619/RVA/Vaccine/USA/Rotarix-A41CB052A/1988/G1P[8]	92.1914	92.4433	96.9773	97.733	92.1914	92.1914	92.1914	92.1914	92.1914	92.1914	97.9849	97.9849	97.733	97.733	97.9849	97.733	92.1914	92.6952	92.4433	92.1914	92.1914	97.9849	97.9849	97.9849	97.9849	97.9849	97.9849	97.9849	97.9849	97.9849	97.733	97.9849	92.1914	92.1914	91.4358	91.6877	92.1914	91.9395	91.6877	91.4358
42	DQ490538/RVA/Human-tc/JPN/AU-1/1982/G3P[9] - outgroup	94.7103	94.7103	91.6877	91.9395	94.7103	94.7103	94.7103	94.7103	94.7103	94.7103	92.1914	92.1914	91.9395	91.9395	92.1914	91.9395	94.4584	94.4584	94.7103	94.4584	94.4584	92.1914	92.1914	92.1914	92.1914	92.1914	92.1914	92.1914	92.1914	92.1914	92.4433	92.1914	94.7103	94.7103	93.9547	94.2065	94.7103	94.4584	94.2065	93.9547	91.9395

## Sheet: VP1 NT
	VP1 nucleotide identities among strains calculated using the p-distance algorithm in MEGA 6 (Tamura et al., 2013)
		1	2	3	4	5	6	7	8	9	10	11	12	13	14	15	16	17	18	19	20	21	22	23	24	25	26	27	28	29	30	31	32	33	34	35	36	37	38	39	40	41	42	43	44	45	46	47	48
1	RVA/Human-wt/ZMB/UFS-NGS-MRC-DPRU4749/2014/G2P[8] - Divergent
2	RVA/Human-wt/ZMB/UFS-NGS-MRC-DPRU13327/2016/G2P[4] - Lineage V	90.9648
3	RVA/Human-wt/ZMB/UFS-NGS-MRC-DPRU13232/2016/G1P[8]	87.2282	80.098
4	RVA/Human-wt/ZMB/UFS-NGS-MRC-DPRU13541/2016/G1P[8]	87.2588	80.1898	99.7244
5	MK302423/RVA/Human-wt/IND/NIV1416591/2014/G9P[4] - Lineage V	93.0168	95.4991	81.2924	81.384
6	MG181315/RVA/Human-wt/MWI/BID1JK/2013/G2P[4] - Lineage V	92.1899	97.4587	79.7306	79.8224	96.6932
7	MG181667/RVA/Human-wt/MWI/BID2DE/2013/G1P[8] - Lineage V	92.0368	97.275	79.5775	79.6693	96.5095	99.7551
8	MG926747/RVA/Human-wt/MOZ/0440/2013/G2P[4] - Lineage V	91.0873	99.4182	79.8836	79.9755	95.8053	97.9179	97.7342
9	KJ753827/RVA/Human-wt/ZWE/MRC-DPRU1158/XXXX/G2G9P[6] - Lineage V	91.1792	99.357	79.9755	80.0674	95.8359	97.9792	97.7955	99.8163
10	KP007151/RVA/Human-wt/PHI/TGO12-003/2012/G2P[4] - Lineage V	90.9342	98.8365	79.6693	79.7612	95.5909	97.7955	97.6118	99.2958	99.4182
11	KF636201/RVA/Human-wt/ZAF/MRC-DPRU2030/2010/G1P[8]	87.1975	80.2205	99.3876	99.4182	81.4452	79.7918	79.6387	79.9449	80.0367	79.7918
12	KF636278/RVA/Human-wt/ZAF/MRC-DPRU2052/2010/G1P[8]	87.1669	80.2205	99.357	99.3876	81.4452	79.7918	79.6387	79.9449	80.0367	79.7918	99.9694
13	MH171315/RVA/Human-wt/ESP/SS454877/2011/G1P[8]	86.9219	79.9449	98.8671	98.8977	81.3533	79.5775	79.4244	79.6693	79.7612	79.5468	99.2652	99.2345
14	KP752637/RVA/Human-wt/SEN/MRC-DPRU2051/2009/G9P[8]	86.9525	80.1592	98.4997	98.5303	81.5677	79.7306	79.5775	79.8836	79.9143	79.6693	98.8671	98.8365	98.959
15	LC439262/RVA/Human-wt/GHA/M0094/2010/G9P[8]	86.9832	80.2511	98.4997	98.5303	81.5983	79.7612	79.6081	79.9143	79.9449	79.6999	98.8671	98.8365	98.959	99.8775
16	JQ069951/RVA/Human-wt/CAN/RT072-09/2009/G1P[8]	87.0138	80.0674	98.8671	98.8977	81.4452	79.6999	79.5468	79.7918	79.8836	79.6387	99.2958	99.2652	99.7551	99.0202	99.0202
17	MG670622/RVA/Human-wt/DOM/3000503700/2014/G9P[8]	86.8606	79.9755	98.8365	98.8671	81.3533	79.6081	79.455	79.6999	79.7918	79.5468	99.2039	99.1733	99.7857	98.9284	98.9284	99.7244
18	KJ752026/RVA/Human-wt/ETH/MRC-DPRU1843/2009/G1P[8]	87.0138	80.2205	98.3772	98.4078	81.5983	79.7306	79.6387	79.9449	79.9755	79.7306	98.7446	98.714	98.8365	99.0202	99.0202	98.8977	98.8059
19	KJ752284/RVA/Human-wt/GMB/MRC-DPRU3174/2010/G1P[8]	86.83	80.0674	98.1935	98.2241	81.4758	79.6387	79.4244	79.7918	79.8224	79.5775	98.5609	98.5303	98.5915	98.8365	98.8365	98.6528	98.5609	98.714
20	JF304915/RVA/Human-wt/KEN/D205/1989/G2P[4] - Lineage II	83.7672	86.8953	79.1794	79.2713	85.4868	86.8647	86.681	86.834	86.8953	86.7116	79.3631	79.3631	79.3019	79.3938	79.4244	79.4856	79.3325	79.455	79.2407
21	JF304926/RVA/Human-wt/KEN/AK26/1982/G2P[4] - Lineage II	83.8897	87.0484	78.7508	78.8426	85.5787	86.8647	86.681	86.9871	86.9871	86.8647	78.9345	78.9345	78.812	79.0263	79.057	78.9957	78.9039	78.9957	78.7814	96.2645
22	KC443587/RVA/Human-wt/AUS/CK20001/1977/G2P[4] - Lineage I	86.2175	90.3552	79.3019	79.3325	88.9773	90.5695	90.447	90.5389	90.5389	90.1715	79.455	79.455	79.3019	79.455	79.4856	79.4856	79.3938	79.5162	79.2429	86.4972	86.6503
23	DQ870505/RVA/Human-tc/USA/DS-1/1976/G2P[4] - Lineage I	85.8806	90.6307	79.2407	79.2713	88.8242	90.5695	90.447	90.7838	90.7838	90.3552	79.3325	79.3325	79.1794	79.3325	79.3631	79.3631	79.2713	79.3938	79.0876	86.2829	86.4972	98.4691
24	LC438390/RVA/Human-tc/JPN/80SR001/1980/G2P[4] - Lineage III	85.758	90.1408	79.2713	79.3019	88.4262	90.2939	90.2327	90.2327	90.2939	89.9878	79.3938	79.3938	79.3631	79.5162	79.5468	79.5468	79.3938	79.5775	79.1488	86.681	86.7116	95.8359	95.8053
25	AB733133/RVA/Human-tc/JPN/KUN/1980/G2P[4] - Lineage III	85.6836	90.0799	79.269	79.269	88.36	90.2334	90.172	90.172	90.2334	89.9263	79.3305	79.3305	79.2998	79.4533	79.484	79.484	79.3305	79.5147	79.0848	86.6093	86.64	95.7924	95.7617	99.9693
26	AB762772/RVA/Human-tc/JPN/AU605/1986/G2P[4] - Lineage IV	85.6477	90.0932	79.2857	79.2547	88.2298	90.1863	90.1242	90.1863	90.2484	90	79.2236	79.2236	79.1925	79.3478	79.3789	79.3789	79.2236	79.4099	79.0373	86.3665	86.5528	95.4658	95.4658	97.5466	97.5155
27	AY787653/RVA/Human-wt/CHN/TB-Chen/1996/G2P[4] - Lineage IV	85.5743	90.1715	79.1794	79.2429	88.365	90.0796	90.0184	90.2021	90.2633	89.9571	79.2407	79.2407	79.2429	79.3019	79.3325	79.3938	79.2407	79.4244	79.057	86.3748	86.5585	95.5603	95.5603	97.7342	97.6966	98.6646
28	KU248416/RVA/Human-wt/BGN/J263/2010/G2P[4] - Lineage V	91.1485	96.9075	78.9957	79.0876	95.9584	98.4078	98.2854	97.3056	97.428	97.2443	79.057	79.057	78.9039	79.057	79.0876	79.0263	78.9345	79.057	78.9651	86.3135	86.3442	89.8653	89.8653	89.5591	89.4963	89.472	89.3754
29	KU059766/RVA/Human-wt/AUS/D388/2013/G3P[8] - undefined	88.6983	94.1825	79.6081	79.6999	92.5903	94.5499	94.3662	94.2743	94.3356	94.2437	79.7612	79.7612	79.7612	79.853	79.8836	79.8836	79.7918	79.853	79.9449	86.4054	86.6503	90.1102	90.2633	90.0796	90.0184	90.0932	90.0184	93.9375
30	HQ657171/RVA/Human-wt/ZAF/3203WC/2009/G2P[4] - undefined	88.6983	94.3968	79.3631	79.455	92.6822	94.6418	94.4581	94.3968	94.4581	94.3356	79.4856	79.4856	79.5162	79.6081	79.6387	79.6387	79.5468	79.6693	79.6387	86.6197	86.834	90.3858	90.447	90.2327	90.172	90.0621	90.049	94.0294	97.0606
31	KJ721724/RVA/Human-wt/BRA/MA14286/2007/G2P[4] - undefined	89.0352	94.6111	79.3325	79.4244	92.9577	95.0704	94.8867	94.6418	94.703	94.6418	79.5162	79.5162	79.5468	79.6999	79.7306	79.6693	79.5775	79.7612	79.7306	86.7728	86.9871	90.5389	90.6001	90.6614	90.602	90.4969	90.4164	94.3968	97.6118	98.4078
32	KC782519/RVA/Human-wt/USA/LB1562/2010/G9P[4] - Lineage V	92.0674	97.7036	79.6999	79.7918	96.8157	99.5101	99.3876	98.0404	98.1629	97.9792	79.7612	79.7612	79.5468	79.6999	79.7306	79.6693	79.5775	79.6999	79.6081	86.8953	86.8953	90.5083	90.4776	90.2021	90.1413	90.0932	89.9878	98.6528	94.4274	94.6111	94.9479
33	KJ752161/RVA/Human-wt/TGO/MRC-DPRU5124/2010/G2P[4]	89.1271	94.2743	79.1794	79.2713	92.8659	94.8867	94.703	94.3356	94.3662	94.305	79.4244	79.4244	79.3938	79.6693	79.6999	79.5162	79.3938	79.6693	79.6999	86.6197	86.7422	90.1715	90.1715	90.1102	90.0491	89.9379	89.804	94.1519	96.8769	96.9688	97.5811	94.6418
34	KU870385/RVA/Human-wt/HUN/ERN8148/2015/G3P[8] - undefined	88.6983	94.1519	79.5162	79.6081	92.4372	94.3968	94.2131	94.2437	94.305	94.1519	79.6693	79.6693	79.6693	79.7612	79.7918	79.7918	79.6999	79.7612	79.7918	86.5891	86.8647	90.0184	90.1715	90.2021	90.1413	90.1553	90.1408	93.8151	98.9896	96.8463	97.3974	94.2743	96.5401
35	JQ069920/RVA/Human-wt/CAN/RT128-07/2008/G2P[4] - Lineage V	91.5467	97.7648	79.5468	79.6387	96.4176	98.8059	98.6834	98.1629	98.2854	98.1323	79.6081	79.6081	79.455	79.7306	79.7612	79.5775	79.4856	79.7306	79.5775	86.8034	86.8034	90.5083	90.5695	90.2939	90.2334	90.2174	90.0184	98.2547	94.5499	94.5805	94.8255	99.0508	94.6111	94.4581
36	MT005287/RVA/Human-wt/CZE/H186/2018/G9P[4] - Lineage V	90.9035	98.4691	79.9449	80.0367	95.3766	97.5199	97.3362	98.9284	99.0508	99.0814	80.0674	80.0674	79.7918	79.9449	79.9755	79.9143	79.8224	80.0061	79.853	86.8953	87.0484	90.1408	90.3246	89.8959	89.8342	89.8447	89.8653	96.9688	94.0906	94.3662	94.6111	97.7036	94.3662	93.9988	97.7955
37	KX954616/RVA/Vaccine/USA/Rotarix-A41CB052A/1988/G1P[8]	86.1562	80.0061	96.9688	96.9994	81.2924	79.5468	79.3938	79.7306	79.7612	79.5162	97.2137	97.1831	97.2443	97.5811	97.5505	97.3056	97.2137	97.428	97.428	78.812	78.6589	78.8426	78.8732	78.9957	78.9312	78.8509	78.8732	78.8732	79.6999	79.5162	79.4856	79.5162	79.5468	79.5468	79.4244	79.7918
38	KP752660/RVA/Human-wt/MUS/MRC-DPRU295/2012/G2P[4] - Lineage V	91.1792	98.3772	79.9143	80.0061	95.7746	98.0404	97.8567	98.714	98.8365	98.6528	80.0367	80.0367	79.7306	79.9449	79.9755	79.853	79.7612	80.0061	79.9143	86.7116	86.5585	90.3246	90.447	90.0796	90.0184	90.1242	90.0184	97.4893	94.4887	94.5499	94.9173	98.2241	94.5805	94.3968	98.316	98.316	79.7612
39	MH291386/RVA/Human-wt/KEN/3920/2017/G2P[4] - Lineage V	90.7504	98.8365	79.7918	79.8836	95.4378	97.5811	97.3974	99.2958	99.4182	99.0202	79.853	79.853	79.5775	79.7306	79.7612	79.6999	79.6081	79.7918	79.6387	86.681	86.7728	90.2021	90.447	90.1715	90.1106	90.0311	89.9878	97.1219	94.2437	94.305	94.6111	97.7648	94.2743	94.2131	97.8873	98.6528	79.5775	98.4385
40	MG670643/RVA/Human-wt/DOM/3000503730/2016/G2P[4] - Lineage V	92.1286	97.3056	79.9449	80.0367	96.4176	99.2958	99.1733	97.7036	97.7648	97.5199	80.0061	80.0061	79.7918	79.9449	79.9755	79.9143	79.8224	79.9449	79.853	86.7422	86.8647	90.4164	90.2939	90.2021	90.1413	90.0311	89.9878	98.1323	94.2743	94.305	94.7949	99.2345	94.5805	94.1825	98.5303	97.2443	79.7612	97.7036	97.4893
41	KP[6]45278/RVA/Human-wt/AUS/CK00103/2010/G1P[8]	86.9525	80.0061	98.8977	98.9284	81.384	79.6387	79.4856	79.7306	79.8224	79.5775	99.2652	99.2345	99.7857	98.9896	98.9896	99.7857	99.8775	98.8671	98.6222	79.4244	78.9345	79.4244	79.3019	79.4244	79.3612	79.2547	79.2713	78.9651	79.8224	79.5775	79.6081	79.6081	79.4244	79.7306	79.5162	79.853	97.275	79.7918	79.6387	79.853
42	HQ392377/RVA/Human-wt/BEL/BE00043/2009/G1P[8]	87.075	80.1592	98.8977	98.9284	81.5064	79.7918	79.6387	79.8836	79.9755	79.7306	99.2652	99.2345	99.357	98.9896	98.9896	99.357	99.3264	98.8671	98.6834	79.4244	78.9957	79.3938	79.2713	79.5775	79.5147	79.3478	79.3631	79.1182	80.0367	79.6693	79.6999	79.7612	79.6081	79.8836	79.6081	79.9449	97.275	79.9449	79.7918	80.0061	99.3876
43	KJ752596/RVA/Human-wt/TGO/MRC-DPRU5171/2010/G12P[8]	85.1761	80.2511	93.662	93.7538	82.2719	79.9449	79.7918	80.098	80.1286	79.9449	93.9069	93.8763	93.9988	94.1519	94.1212	94.06	94.0294	94.1825	94.0294	79.1182	78.9957	79.1488	79.057	79.0876	79.0233	78.6335	78.7201	79.3325	79.9755	80.0367	80.1898	79.853	79.9449	79.9449	79.7918	80.2205	94.7642	80.0367	79.8836	80.0674	94.0294	94.1519
44	KJ751867/RVA/Human-wt/UGA/MRC-DPRU3713/2010/G12P[6]	85.023	80.1898	93.4476	93.4783	82.1494	79.853	79.6999	80.0367	80.0674	79.9143	93.7538	93.7232	93.8457	93.9988	93.9682	93.9069	93.8763	94.0294	93.8763	79.0876	78.7814	79.3325	79.2429	79.0263	78.9619	78.5714	78.6283	79.2713	79.9755	79.9449	80.0674	79.7612	79.7306	79.9449	79.7306	80.1286	94.5499	79.9755	79.8224	79.9755	93.8763	93.9988	98.1935
45	KF636146/RVA/Human-wt/ZMB/MRC-DPRU3491/2009/G12P[6]	84.9311	80.098	93.4783	93.5089	82.0576	79.7612	79.6081	79.9449	79.9755	79.7918	93.8457	93.8151	93.8763	94.0294	93.9988	93.9375	93.9069	94.06	93.9069	79.1182	78.812	79.2713	79.1488	78.9039	78.8391	78.4472	78.5058	79.1794	79.853	79.8224	79.9449	79.6693	79.6081	79.8224	79.6387	80.0061	94.5805	79.8836	79.7306	79.8836	93.9069	94.0294	98.2241	99.6632
46	DQ490545/RVA/Human-wt/BGD/RV161/2000/G12P[6] - undefined	89.1884	95.101	79.3325	79.4244	93.2333	95.4991	95.3154	95.1929	95.2541	95.1317	79.4856	79.4856	79.455	79.6693	79.6999	79.5775	79.4856	79.6693	79.6999	86.681	87.0484	90.5389	90.6307	90.6001	90.5405	90.559	90.4776	94.8867	98.5915	97.8873	98.4691	95.3766	97.8567	98.316	95.4072	95.0398	79.5775	95.4072	95.1623	95.2235	79.5162	79.6693	79.853	79.7612	79.6387
47	KJ753357/RVA/Human-wt/ZAF/MRC-DPRU618/2003/G2P[4] - Lineage VI	86.7994	90.9982	78.9039	78.9957	89.5285	91.4574	91.2737	91.2125	91.09	90.9675	78.9957	78.9957	78.9651	79.1794	79.2429	79.1488	78.9957	79.2407	79.1182	87.0178	87.079	90.2021	90.4164	90.7226	90.6634	90.5901	90.5389	90.6614	91.09	91.335	91.4574	91.3043	91.0288	91.1513	91.09	91.1513	79.0263	91.09	90.9063	91.0594	79.0263	79.1488	78.8426	78.8426	78.812	91.7024
48	KC834713/RVA/Human-wt/AUS/V233/1999/G2P[4] - undefined	89.0658	94.7949	79.3325	79.4244	93.0496	95.1317	94.9479	94.8255	94.8867	94.7642	79.5162	79.5162	79.5468	79.6999	79.7306	79.6693	79.5775	79.7612	79.6693	86.5891	86.8953	90.3552	90.3552	90.447	90.387	90.3416	90.2633	94.5805	97.6424	98.5915	99.0202	95.0704	97.6424	97.428	95.0398	94.7336	79.5775	95.0398	94.7949	94.8561	79.6081	79.6999	80.1286	80.098	79.9755	98.6222	91.4574
49	KJ751624/RVA/Human-wt/GHA/MRC-DPRU1818/1999/G2P[6] - Lineage VI	87.0138	91.2737	78.8732	78.9651	89.7734	91.733	91.5493	91.4268	91.3656	91.2431	78.8732	78.8732	78.7814	78.9957	79.0263	78.9651	78.812	79.057	78.8732	87.0178	87.2015	90.2327	90.447	90.5695	90.5098	90.6211	90.5083	90.9369	91.3043	91.5493	91.6105	91.5799	91.1513	91.4268	91.3656	91.4268	78.7814	91.335	91.1206	91.335	78.8426	78.9651	78.7814	78.7814	78.7508	91.8555	99.4182	91.6105
50	JQ004970/RVA/Goat-tc/CHN/XL/2015/G10P[15] - Lineage VII	84.6248	89.008	78.7814	78.812	87.6607	88.7324	88.7324	89.1304	89.0692	88.8549	78.8732	78.8732	78.7814	78.9957	79.0263	78.9651	78.812	79.057	78.9345	85.9461	86.681	89.3448	89.0998	89.3448	89.2813	88.882	89.1917	88.0588	89.0692	89.008	89.2835	88.7324	88.8549	88.9467	88.7936	88.9773	78.9039	88.7018	88.9467	88.5793	78.8426	78.9651	78.9651	79.0876	78.9039	89.406	89.2223	89.2835
51	FJ031024/RVA/Sheep-tc/CHN/Lamb-NT/2007/G10P[15] - Lineage VII	84.5942	88.9161	78.6895	78.7201	87.5689	88.7018	88.7018	89.0386	88.9773	88.7018	78.7814	78.7814	78.7508	78.9039	78.9345	78.9345	78.7814	78.9651	78.8426	85.8543	86.5891	89.3754	89.1304	89.3754	89.312	88.913	89.2223	88.0282	89.0386	88.9773	89.2529	88.7018	88.8242	88.9161	88.763	88.8242	78.812	88.6099	88.8549	88.5487	78.812	78.8732	78.8732	78.9957	78.812	89.3754	89.1917	89.2529
52	JX271001/RVA/Human-wt/TUN/17237/2008/G6P[9] - Lineage XIII	82.9096	86.0073	78.5977	78.6283	85.1806	86.038	85.793	86.0073	85.9461	85.7624	78.5977	78.5977	78.5058	78.812	78.8426	78.6589	78.5364	78.6895	78.5977	85.15	85.7318	85.1194	85.0276	84.6295	84.5516	84.0683	84.1702	85.6705	85.6093	85.9461	85.9155	86.0992	85.9155	85.4256	86.1298	85.9767	78.5364	85.8849	85.7012	85.8849	78.5671	78.7508	78.414	78.2915	78.2609	86.038	84.9051	85.9155
53	GU827406/RVA/Cat-wt/ITA/BA222/2005/G3P[9] - Lineage XIII	82.9709	86.0686	78.4752	78.5058	85.15	86.0992	85.8543	86.0686	86.0073	85.8236	78.4752	78.4752	78.3833	78.5671	78.5977	78.4752	78.414	78.5058	78.414	85.0276	85.6705	84.8132	84.7214	84.3233	84.2445	83.8199	83.9865	85.7318	85.5175	85.8236	85.7318	86.1604	85.7318	85.3031	86.0073	85.9767	78.3527	85.8849	85.7624	86.0073	78.4446	78.6283	78.2303	78.1078	78.0772	85.9155	84.7214	85.7318
54	FN665688/RVA/Human-wt/HUN/BP1062/2004/G8P[14] - Lineage VIII	84.9923	89.0998	78.6895	78.7201	87.8445	89.0692	88.9467	89.2223	89.0998	88.9773	78.812	78.812	78.5671	78.9039	78.9345	78.7508	78.5977	78.9039	78.7508	86.1911	86.7422	88.8549	88.9467	88.8855	88.8206	88.5714	88.6712	88.3956	89.406	89.2529	89.2835	88.9467	89.008	89.2223	88.9467	89.0386	78.9651	89.1304	88.8549	88.8242	78.6283	78.7508	78.5977	78.5977	78.414	89.5591	89.2529	89.3448
55	EF583017/RVA/Human-tc/GBR/A64/1987/G10P[14] - Lineage IX	83.1853	86.0073	78.414	78.4446	84.752	85.7318	85.6705	85.9155	85.9155	85.6705	78.5364	78.5364	78.3833	78.6895	78.7201	78.4752	78.5364	78.5364	78.4752	91.0288	91.8249	85.8236	85.793	86.2829	86.2738	86.0248	85.9461	85.0888	86.0992	86.0992	86.2217	85.7624	86.1604	86.0992	85.793	85.7318	78.2915	85.7624	85.7012	85.7012	78.5058	78.7508	78.2915	78.4752	78.4446	86.2217	86.436	86.1298
56	EF576937/RVA/Human-tc/IND/69M/1980/G8P[10] - Lineage IX	83.4303	86.2523	78.6283	78.6589	84.8745	85.9155	85.8543	86.1604	86.1604	85.9155	78.7508	78.7508	78.5977	78.9039	78.9345	78.7201	78.7508	78.6895	78.812	91.4268	92.2535	86.3135	86.2829	86.5585	86.4865	86.2422	86.2523	85.2725	86.3748	86.7422	86.834	85.9461	86.5585	86.436	86.038	86.0992	78.4752	85.9461	86.0073	85.8849	78.7201	79.0263	78.7814	78.8732	78.8426	86.7728	86.5585	86.8034
57	GU296420/RVA/Human-wt/ITA/PAH136/1996/G3P[9] - Lineage X	83.6141	86.8034	78.7508	78.7814	85.5481	86.8647	86.7422	86.6503	86.7728	86.5279	78.8732	78.8732	78.812	78.9957	79.0263	79.0263	78.9651	79.0263	78.8426	92.2229	93.0802	86.2217	86.1911	86.4972	86.4251	86.1491	86.2217	86.038	86.5585	86.681	86.7116	86.834	86.436	86.7728	86.7116	86.834	78.8732	86.436	86.5585	86.6503	78.9345	79.0263	78.9345	79.1182	79.0263	86.7422	86.9565	86.6503
58	EF554104/RVA/Human-wt/HUN/Hun5/1997/G6P[14] - Lineage X	83.6447	87.1096	78.5058	78.5364	85.8849	87.0484	86.8647	87.0178	87.079	87.0178	78.6895	78.6895	78.6283	78.8426	78.8732	78.812	78.7814	78.8732	78.6589	92.4985	93.2027	86.7422	86.834	86.5891	86.5172	86.4596	86.4972	86.4054	86.8953	86.9259	87.1709	87.1402	86.9871	87.1709	86.9565	87.1096	78.6589	86.8647	86.8647	86.9565	78.7508	78.7814	78.7814	78.8732	78.9039	87.1709	87.4464	87.1709
59	LC169863/RVA/Human-wt/THA/PCB-84/2013/G8P[8] - Lineage XI	83.4609	86.6503	78.8732	78.9039	85.3644	86.3748	86.1298	86.5585	86.6197	86.4054	78.9345	78.9345	78.8426	78.9957	79.0263	79.0263	78.9957	78.9039	78.8426	92.0086	92.5903	86.681	86.6503	86.6503	86.5786	86.3043	86.2829	85.8236	86.7422	86.6197	86.9565	86.4054	86.681	87.0178	86.3748	86.681	78.6283	86.3442	86.4054	86.4666	78.9651	79.1794	79.2429	79.1794	79.2429	86.9565	87.0178	86.8953
60	KJ919361/RVA/Human-wt/HUN/ERN5471/2012/G2P[4] - Lineage XII	82.634	85.8543	78.6283	78.6589	84.2009	85.793	85.5481	85.7318	85.7318	85.5481	78.5671	78.5671	78.4446	78.6895	78.7201	78.5977	78.4752	78.6895	78.5671	85.6399	86.1911	86.1604	85.9155	86.0686	85.9951	85.7764	85.9155	85.15	86.0686	86.1298	86.0992	85.7318	86.2217	85.9155	85.6093	85.8849	78.2609	85.5787	85.6705	85.7624	78.5058	78.7814	78.6283	78.414	78.3833	86.2523	85.8236	86.1298
61	KC175269/RVA/Human-wt/IND/N292/2004/G10P[11] - Lineage XII	83.3691	86.038	79.6081	79.6387	85.0888	86.0686	85.8236	85.8236	85.7624	85.7624	79.6081	79.6081	79.5468	79.853	79.853	79.6999	79.6387	79.853	79.6081	85.2113	85.3644	85.8236	85.5481	85.6093	85.5344	85.1242	85.3337	85.4868	86.2829	86.3748	86.5585	86.0073	86.5585	86.1298	85.9155	85.8543	79.2429	85.9155	85.7012	86.0992	79.6081	79.6999	79.4856	79.3631	79.3325	86.5279	85.7318	86.5891
62	EF583041/RVA/Human-tc/USA/Se584/1998/G6P[9] - Lineage XII	82.5421	85.5787	78.5058	78.5977	84.4764	85.7012	85.5175	85.6093	85.5481	85.4256	78.5671	78.5671	78.4446	78.7508	78.7814	78.5977	78.414	78.6895	78.6589	85.2419	85.6705	85.5481	85.6093	85.2113	85.1351	85.1553	85.3337	85.1806	85.4868	85.7624	85.8543	85.7012	85.6705	85.3337	85.6399	85.4562	78.2915	85.7624	85.4256	85.5481	78.5058	78.7201	78.4752	78.5671	78.5364	85.7624	85.3644	85.8236
63	JQ345489/RVA/Horse-wt/ZAF/EqRV-SA1/2006/G14P[12] - Lineage XIV	83.6447	86.2217	79.1488	79.2407	84.8132	86.3748	86.1911	86.2523	86.1911	86.0686	79.1488	79.1488	79.0263	79.455	79.4856	79.1794	79.1182	79.2713	79.3019	86.5891	87.2627	85.7318	85.7012	85.7012	85.6265	85.4348	85.7624	85.7012	86.1604	85.9767	86.0686	86.3442	86.3135	86.1911	86.2523	86.1604	79.0263	86.0686	85.9767	86.3442	79.0876	79.3631	78.9651	78.9039	78.9039	86.0992	86.2217	86.038
64	JN903527/RVA/Horse-wt/IRL/04V2024/2004/G14P[12] - Lineage XIV	83.5528	86.1298	78.9345	79.0263	84.7214	86.2829	86.0992	86.1604	86.0992	85.9767	78.9345	78.9345	78.812	79.2407	79.2713	78.9651	78.9039	79.057	79.0876	86.4972	87.1709	85.6399	85.6093	85.6093	85.5344	85.3727	85.6093	85.6093	86.0686	85.9155	85.9767	86.2523	86.2217	86.038	86.1604	86.0686	78.8732	85.9767	85.8849	86.2523	78.8732	79.1488	78.812	78.7508	78.7508	86.0073	86.0686	85.9461
65	DQ490533/RVA/Human-tc/JPN/AU-1/1982/G3P[9] - outgroup	80.6738	80.7716	80.1286	80.2205	80.741	81.1084	81.0778	80.8634	80.9247	80.6797	80.1592	80.1286	80.0367	80.2511	80.2511	80.1898	80.1286	80.2511	80.0061	80.5266	80.8022	80.741	80.8328	81.0472	80.9889	80.6832	80.8634	80.4042	80.8941	80.741	80.741	81.0472	80.741	80.5879	80.9247	80.8941	79.9449	80.7716	80.8022	81.0165	80.1286	80.3735	79.9143	79.9143	79.9143	80.7716	81.4452	80.6797
[truncated: 17 more columns]

## Sheet: VP1 AA
	VP1 amino acid identities among strains calculated using the p-distance algorithm in MEGA 6 (Tamura et al., 2013)
		1	2	3	4	5	6	7	8	9	10	11	12	13	14	15	16	17	18	19	20	21	22	23	24	25	26	27	28	29	30	31	32	33	34	35	36	37	38	39	40	41	42	43	44	45	46	47	48
1	RVA/Human-wt/ZMB/UFS-NGS-MRC-DPRU4749/2014/G2P[8] - Divergent
2	RVA/Human-wt/ZMB/UFS-NGS-MRC-DPRU13327/2016/G2P[4] - Lineage V	95.4002
3	RVA/Human-wt/ZMB/UFS-NGS-MRC-DPRU13232/2016/G1P[8]	93.8362	89.614
4	RVA/Human-wt/ZMB/UFS-NGS-MRC-DPRU13541/2016/G1P[8]	93.8362	89.614	99.4485
5	MK302423/RVA/Human-wt/IND/NIV1416591/2014/G9P[4] - Lineage V	96.5961	97.5184	90.7169	90.7169
6	MG181315/RVA/Human-wt/MWI/BID1JK/2013/G2P[4] - Lineage V	95.6762	99.1728	89.5221	89.5221	97.9779
7	MG181667/RVA/Human-wt/MWI/BID2DE/2013/G1P[8] - Lineage V	95.5842	99.0809	89.4301	89.4301	97.886	99.9081
8	MG926747/RVA/Human-wt/MOZ/0440/2013/G2P[4] - Lineage V	95.4922	99.7243	89.614	89.614	97.6103	99.4485	99.3566
9	KJ753827/RVA/Human-wt/ZWE/MRC-DPRU1158/XXXX/G2G9P[6] - Lineage V	95.6762	99.7243	89.7978	89.7978	97.6103	99.2647	99.1728	99.8162
10	KP007151/RVA/Human-wt/PHI/TGO12-003/2012/G2P[4] - Lineage V	95.1242	99.3566	89.3382	89.3382	97.2426	98.8971	98.8051	99.4485	99.4485
11	KF636201/RVA/Human-wt/ZAF/MRC-DPRU2030/2010/G1P[8]	93.9282	89.7059	99.7243	99.5404	90.8088	89.614	89.5221	89.7059	89.8897	89.5221
12	KF636278/RVA/Human-wt/ZAF/MRC-DPRU2052/2010/G1P[8]	93.8362	89.7059	99.6324	99.4485	90.8088	89.614	89.5221	89.7059	89.8897	89.5221	99.9081
13	MH171315/RVA/Human-wt/ESP/SS454877/2011/G1P[8]	93.7443	89.5221	99.0809	98.8971	90.625	89.4301	89.3382	89.5221	89.7059	89.3382	99.2647	99.1728
14	KP752637/RVA/Human-wt/SEN/MRC-DPRU2051/2009/G9P[8]	93.8362	89.7059	99.0809	98.8971	90.9926	89.7978	89.7059	89.7059	89.8897	89.4301	99.1728	99.0809	98.8971
15	LC439262/RVA/Human-wt/GHA/M0094/2010/G9P[8]	93.9282	89.8897	98.989	98.8051	91.0846	89.8897	89.7978	89.7978	89.9816	89.5221	99.0809	98.989	98.8051	99.7243
16	JQ069951/RVA/Human-wt/CAN/RT072-09/2009/G1P[8]	93.9282	89.7059	99.3566	99.1728	90.8088	89.614	89.5221	89.7059	89.8897	89.4301	99.4485	99.3566	99.7243	99.1728	99.0809
17	MG670622/RVA/Human-wt/DOM/3000503700/2014/G9P[8]	93.9282	89.7059	99.2647	99.0809	90.8088	89.614	89.5221	89.7059	89.8897	89.4301	99.3566	99.2647	99.8162	99.0809	98.989	99.9081
18	KJ752026/RVA/Human-wt/ETH/MRC-DPRU1843/2009/G1P[8]	94.1122	90.0735	99.0809	98.8971	91.1765	89.9816	89.8897	90.0735	90.2574	89.7978	99.1728	99.0809	98.8971	99.2647	99.1728	99.1728	99.0809
19	KJ752284/RVA/Human-wt/GMB/MRC-DPRU3174/2010/G1P[8]	94.0202	89.7978	99.2647	99.0809	91.0846	89.8897	89.7978	89.7978	89.9816	89.5221	99.3566	99.2647	99.0809	99.4485	99.3566	99.3566	99.2647	99.4485
20	JF304915/RVA/Human-wt/KEN/D205/1989/G2P[4] - Lineage II	94.2042	96.9669	89.0625	89.0625	95.4963	97.0588	96.9669	96.9669	97.1507	96.7831	89.1544	89.1544	89.1544	89.4301	89.5221	89.3382	89.3382	89.614	89.4301
21	JF304926/RVA/Human-wt/KEN/AK26/1982/G2P[4] - Lineage II	94.4802	97.3346	89.4301	89.4301	95.7721	97.3346	97.2426	97.3346	97.5184	97.1507	89.5221	89.5221	89.3382	89.7978	89.8897	89.5221	89.5221	89.7978	89.7059	98.0699
22	KC443587/RVA/Human-wt/AUS/CK20001/1977/G2P[4] - Lineage I	94.0202	97.3346	89.4301	89.4301	95.864	97.5184	97.4265	97.3346	97.5184	97.1507	89.5221	89.5221	89.3382	89.7059	89.7978	89.5221	89.5221	89.8897	89.7978	96.6912	97.1507
23	DQ870505/RVA/Human-tc/USA/DS-1/1976/G2P[4] - Lineage I	94.0202	97.3346	89.614	89.614	95.864	97.5184	97.4265	97.3346	97.5184	97.1507	89.7059	89.7059	89.5221	89.8897	89.9816	89.7059	89.7059	90.0735	89.9816	96.6912	97.1507	99.6324
24	LC438390/RVA/Human-tc/JPN/80SR001/1980/G2P[4] - Lineage III	94.2042	97.5184	89.614	89.614	96.0478	97.7022	97.6103	97.5184	97.7022	97.3346	89.7059	89.7059	89.4301	89.9816	90.0735	89.7059	89.614	90.0735	89.9816	96.875	97.4265	98.8051	98.6213
25	AB733133/RVA/Human-tc/JPN/KUN/1980/G2P[4] - Lineage III	94.0959	97.4194	89.5853	89.5853	95.9447	97.6037	97.5115	97.4194	97.6037	97.235	89.5853	89.5853	89.3088	89.8618	89.9539	89.5853	89.4931	89.9539	89.8618	96.7742	97.3272	98.7097	98.5253	99.9078
26	AB762772/RVA/Human-tc/JPN/AU605/1986/G2P[4] - Lineage IV	94.0243	97.2948	89.8321	89.8321	95.8955	97.4813	97.3881	97.2948	97.4813	97.1082	89.7388	89.7388	89.5522	90.0187	90.1119	89.7388	89.7388	90.1119	90.0187	96.5485	97.1082	98.4142	98.2276	99.2537	99.1604
27	AY787653/RVA/Human-wt/CHN/TB-Chen/1996/G2P[4] - Lineage IV	94.1122	97.3346	89.614	89.614	95.864	97.5184	97.4265	97.3346	97.5184	97.1507	89.7059	89.7059	89.5221	89.9816	90.0735	89.7059	89.7059	90.0735	89.9816	96.5074	97.0588	98.4375	98.2537	99.2647	99.1705	99.4403
28	KU248416/RVA/Human-wt/BGN/J263/2010/G2P[4] - Lineage V	94.0202	97.5184	88.0515	88.0515	96.3235	97.7941	97.7022	97.6103	97.6103	97.2426	88.1434	88.1434	87.9596	88.3272	88.4191	88.1434	88.1434	88.511	88.4191	95.3125	95.6801	95.864	95.864	96.0478	95.9447	95.8022	95.864
29	KU059766/RVA/Human-wt/AUS/D388/2013/G3P[8] - undefined	95.1242	98.7132	89.7059	89.7059	97.2426	98.7132	98.6213	98.8051	98.8051	98.6213	89.7978	89.7978	89.614	89.9816	90.0735	89.7978	89.7978	90.1654	90.0735	97.2426	97.7022	97.5184	97.5184	97.7022	97.6037	97.5746	97.5184	97.1507
30	HQ657171/RVA/Human-wt/ZAF/3203WC/2009/G2P[4] - undefined	95.2162	98.8051	89.5221	89.5221	97.0588	98.7132	98.6213	98.8971	98.8971	98.7132	89.614	89.614	89.4301	89.614	89.7059	89.614	89.614	89.7978	89.7059	96.7831	97.2426	97.2426	97.2426	97.4265	97.3272	97.2948	97.2426	97.1507	98.8971
31	KJ721724/RVA/Human-wt/BRA/MA14286/2007/G2P[4] - undefined	95.2162	98.6213	89.7059	89.7059	97.2426	98.7132	98.6213	98.7132	98.7132	98.5294	89.7978	89.7978	89.614	89.9816	90.0735	89.7978	89.7978	90.1654	90.0735	97.1507	97.6103	97.6103	97.6103	97.7941	97.6959	97.6679	97.6103	97.1507	99.2647	99.2647
32	KC782519/RVA/Human-wt/USA/LB1562/2010/G9P[4] - Lineage V	95.7682	99.2647	89.614	89.614	98.0699	99.7243	99.6324	99.3566	99.3566	98.989	89.7059	89.7059	89.5221	89.8897	89.9816	89.7059	89.7059	90.0735	89.9816	97.1507	97.4265	97.6103	97.6103	97.7941	97.6959	97.5746	97.6103	97.886	98.8051	98.8051	98.8051
33	KJ752161/RVA/Human-wt/TGO/MRC-DPRU5124/2010/G2P[4] - undefined	94.9402	98.4375	89.614	89.614	97.0588	98.5294	98.4375	98.5294	98.5294	98.3456	89.7059	89.7059	89.5221	89.8897	89.9816	89.7059	89.7059	90.0735	89.9816	96.9669	97.2426	97.2426	97.4265	97.3346	97.235	97.3881	97.2426	96.9669	98.8971	98.7132	98.8971	98.6213
34	KU870385/RVA/Human-wt/HUN/ERN8148/2015/G3P[8] - undefined	94.8482	98.4375	89.5221	89.5221	96.9669	98.4375	98.3456	98.5294	98.5294	98.3456	89.614	89.614	89.4301	89.7978	89.8897	89.614	89.614	89.9816	89.8897	97.0588	97.5184	97.4265	97.4265	97.6103	97.5115	97.4813	97.4265	96.875	99.7243	98.6213	98.989	98.5294	98.6213
35	JQ069920/RVA/Human-wt/CAN/RT128-07/2008/G2P[4] - Lineage V	95.5842	99.2647	89.614	89.614	97.886	99.5404	99.4485	99.3566	99.3566	98.989	89.7059	89.7059	89.5221	89.8897	89.9816	89.7059	89.7059	90.2574	89.9816	96.9669	97.4265	97.6103	97.6103	97.7941	97.6959	97.5746	97.6103	97.886	98.8051	98.8051	98.8051	99.6324	98.6213	98.5294
36	MT005287/RVA/Human-wt/CZE/H186/2018/G9P[4] - Lineage V	95.4922	99.5404	89.614	89.614	97.6103	99.2647	99.1728	99.6324	99.6324	99.6324	89.7059	89.7059	89.5221	89.7059	89.7978	89.7059	89.7059	90.0735	89.7978	97.1507	97.5184	97.5184	97.5184	97.7022	97.6037	97.4813	97.5184	97.6103	98.8971	99.0809	98.8971	99.3566	98.7132	98.6213	99.3566
37	KX954616/RVA/Vaccine/USA/Rotarix-A41CB052A/1988/G1P[8]	93.8362	89.7059	98.8051	98.6213	90.9926	89.7978	89.7059	89.7059	89.8897	89.4301	98.8971	98.8051	98.6213	98.989	98.8971	98.8971	98.8051	98.989	99.1728	89.3382	89.614	89.7978	89.9816	90.0735	89.9539	90.1119	90.0735	88.3272	89.9816	89.614	89.9816	89.8897	89.8897	89.7978	89.8897	89.7059
38	KP752660/RVA/Human-wt/MUS/MRC-DPRU295/2012/G2P[4] - Lineage V	95.2162	99.2647	89.3382	89.3382	97.5184	99.1728	99.0809	99.3566	99.3566	98.989	89.4301	89.4301	89.2463	89.614	89.7059	89.4301	89.4301	89.9816	89.7059	96.9669	97.3346	97.3346	97.3346	97.5184	97.4194	97.2948	97.3346	97.5184	98.6213	98.6213	98.6213	99.2647	98.4375	98.4375	99.2647	99.3566	89.614
39	MH291386/RVA/Human-wt/KEN/3920/2017/G2P[4] - Lineage V	95.3082	99.5404	89.4301	89.4301	97.4265	99.0809	98.989	99.6324	99.6324	99.2647	89.5221	89.5221	89.3382	89.5221	89.614	89.5221	89.5221	89.8897	89.614	96.7831	97.1507	97.1507	97.1507	97.3346	97.235	97.1082	97.1507	97.5184	98.6213	98.7132	98.5294	99.1728	98.3456	98.3456	99.1728	99.4485	89.5221	99.1728
40	MG670643/RVA/Human-wt/DOM/3000503730/2016/G2P[4] - Lineage V	95.4922	98.8971	89.7059	89.7059	97.7022	99.3566	99.2647	99.1728	98.989	98.6213	89.7978	89.7978	89.614	89.9816	90.0735	89.7978	89.7978	90.1654	90.0735	96.7831	97.0588	97.1507	97.1507	97.2426	97.1429	97.0149	97.0588	97.3346	98.3456	98.2537	98.2537	99.2647	98.1618	98.0699	99.0809	98.8051	89.9816	98.7132	98.8051
41	KP[6]45278/RVA/Human-wt/AUS/CK00103/2010/G1P[8]	93.9282	89.7059	99.3566	99.1728	90.8088	89.614	89.5221	89.7059	89.8897	89.4301	99.4485	99.3566	99.7243	99.1728	99.0809		99.9081	99.1728	99.3566	89.3382	89.5221	89.5221	89.7059	89.7059	89.5853	89.7388	89.7059	88.1434	89.7978	89.614	89.7978	89.7059	89.7059	89.614	89.7059	89.7059	98.8971	89.4301	89.5221	89.7978
42	HQ392377/RVA/Human-wt/BEL/BE00043/2009/G1P[8]	94.2042	89.9816	99.5404	99.3566	91.0846	89.8897	89.7978	89.9816	90.1654	89.7059	99.6324	99.5404	99.3566	99.4485	99.3566	99.6324	99.5404	99.4485	99.6324	89.4301	89.7978	89.7978	89.9816	89.9816	89.8618	90.0187	89.9816	88.4191	90.0735	89.8897	90.0735	89.9816	89.9816	89.8897	89.9816	89.9816	99.1728	89.7059	89.7978	90.0735	99.6324
43	KJ752596/RVA/Human-wt/TGO/MRC-DPRU5171/2010/G12P[8]	93.5603	89.5221	97.7941	97.7941	91.1765	89.614	89.5221	89.5221	89.7059	89.2463	97.886	97.7941	97.7022	97.9779	97.886	97.9779	97.886	97.9779	98.1618	88.9706	89.4301	89.3382	89.5221	89.5221	89.4009	89.3657	89.3382	88.1434	89.7978	89.4301	89.614	89.7059	89.7059	89.614	89.7059	89.5221	98.2537	89.4301	89.3382	89.7978	97.9779	98.1618
44	KJ751867/RVA/Human-wt/UGA/MRC-DPRU3713/2010/G12P[6]	93.6523	89.7059	97.7022	97.5184	91.3603	89.7978	89.7059	89.7059	89.8897	89.4301	97.7941	97.7022	97.5184	97.886	97.7941	97.7941	97.7022	97.886	98.0699	89.0625	89.3382	89.4301	89.614	89.614	89.4931	89.459	89.4301	88.3272	89.8897	89.5221	89.7059	89.8897	89.7978	89.7059	89.8897	89.7059	98.1618	89.614	89.5221	89.9816	97.7941	98.0699	98.8051
45	KF636146/RVA/Human-wt/ZMB/MRC-DPRU3491/2009/G12P[6]	93.5603	89.614	97.886	97.7022	91.2684	89.7059	89.614	89.614	89.7978	89.3382	97.9779	97.886	97.7022	98.0699	97.9779	97.9779	97.886	98.0699	98.2537	88.9706	89.2463	89.3382	89.5221	89.5221	89.4009	89.3657	89.3382	88.2353	89.7978	89.4301	89.614	89.7978	89.7059	89.614	89.7978	89.614	98.3456	89.5221	89.4301	89.8897	97.9779	98.2537	98.989	99.6324
46	DQ490545/RVA/Human-wt/BGD/RV161/2000/G12P[6] - undefined	95.4002	98.8971	89.7059	89.7059	97.3346	98.989	98.8971	98.989	98.989	98.8051	89.7978	89.7978	89.614	89.9816	90.0735	89.7978	89.7978	90.1654	90.0735	97.3346	97.7941	97.6103	97.6103	97.7941	97.6959	97.6679	97.6103	97.4265	99.7243	99.1728	99.3566	99.0809	98.989	99.4485	99.0809	99.1728	89.9816	98.8971	98.8051	98.5294	89.7978	90.0735	89.7978	89.8897	89.7978
47	KJ753357/RVA/Human-wt/ZAF/MRC-DPRU618/2003/G2P[4] - Lineage VI	94.8482	98.5294	89.614	89.614	97.0588	98.7132	98.6213	98.5294	98.5294	98.1618	89.7059	89.7059	89.5221	89.8897	89.9816	89.7059	89.7059	90.0735	89.9816	96.7831	97.2426	97.9779	97.9779	98.3456	98.2488	98.2276	98.2537	96.875	98.2537	98.0699	98.2537	98.8051	98.1618	98.1618	98.6213	98.5294	89.7978	98.5294	98.3456	98.2537	89.7059	89.9816	89.5221	89.7059	89.614	98.3456
48	KC834713/RVA/Human-wt/AUS/V233/1999/G2P[4] - undefined	95.3082	98.8971	89.614	89.614	97.3346	98.989	98.8971	98.989	98.989	98.8051	89.7059	89.7059	89.5221	89.8897	89.9816	89.7059	89.7059	90.0735	89.9816	97.0588	97.5184	97.5184	97.5184	97.7022	97.6037	97.5746	97.5184	97.4265	99.1728	99.5404	99.5404	99.0809	98.989	98.8971	99.0809	99.1728	89.8897	98.8971	98.8051	98.5294	89.7059	89.9816	89.7059	89.7978	89.7059	99.4485	98.3456
49	KJ751624/RVA/Human-wt/GHA/MRC-DPRU1818/1999/G2P[6] - Lineage VI	95.2162	98.8971	89.7059	89.7059	97.4265	99.0809	98.989	98.8971	98.8971	98.5294	89.7978	89.7978	89.614	89.9816	90.0735	89.7978	89.7978	90.1654	90.0735	97.1507	97.6103	97.9779	97.9779	98.1618	98.0645	97.9478	97.9779	97.2426	98.6213	98.4375	98.6213	99.1728	98.4375	98.5294	98.989	98.8971	89.9816	98.8971	98.7132	98.6213	89.7978	90.0735	89.614	89.7978	89.7059	98.7132	99.6324	98.7132
50	JQ004970/RVA/Goat-tc/CHN/XL/2015/G10P[15] - Lineage VII	94.9402	98.3456	89.614	89.614	96.9669	98.3456	98.2537	98.3456	98.3456	98.3456	89.7059	89.7059	89.5221	89.8897	89.9816	89.7059	89.7059	90.0735	89.9816	97.0588	97.6103	97.6103	97.6103	97.7941	97.6959	97.6679	97.6103	96.875	98.3456	98.1618	98.5294	98.4375	98.0699	98.2537	98.4375	98.5294	89.8897	98.3456	98.1618	97.886	89.7059	89.9816	89.7059	89.7978	89.7059	98.6213	98.3456	98.4375
51	FJ031024/RVA/Sheep-tc/CHN/Lamb-NT/2007/G10P[15] - Lineage VII	94.8482	98.2537	89.5221	89.5221	96.875	98.2537	98.1618	98.2537	98.2537	98.0699	89.614	89.614	89.4301	89.7978	89.8897	89.614	89.614	89.9816	89.8897	97.0588	97.5184	97.5184	97.5184	97.7022	97.6037	97.5746	97.5184	96.7831	98.2537	98.0699	98.4375	98.3456	97.9779	98.1618	98.3456	98.4375	89.7978	98.2537	98.0699	97.7941	89.614	89.8897	89.614	89.7059	89.614	98.5294	98.2537	98.3456
52	JX271001/RVA/Human-wt/TUN/17237/2008/G6P[9] - Lineage XIII	94.0202	97.0588	89.7059	89.7059	95.5882	96.9669	96.875	96.9669	97.1507	96.7831	89.7978	89.7978	89.5221	90.0735	90.1654	89.7978	89.7059	90.1654	90.0735	96.5074	96.9669	96.5993	96.7831	97.3346	97.235	96.9216	96.7831	95.4044	97.3346	96.7831	97.1507	97.0588	96.875	97.2426	97.0588	97.1507	89.9816	96.9669	96.7831	96.5074	89.7978	90.0735	89.7059	89.9816	89.7059	97.4265	97.3346	97.0588
53	GU827406/RVA/Cat-wt/ITA/BA222/2005/G3P[9] - Lineage XIII	93.9282	97.1507	89.7059	89.7059	95.4963	96.875	96.7831	97.0588	97.2426	96.875	89.7978	89.7978	89.5221	90.0735	90.1654	89.7978	89.7059	90.1654	90.0735	96.4154	96.875	96.5074	96.6912	97.2426	97.1429	96.8284	96.6912	95.3125	97.3346	96.6912	97.0588	96.9669	96.7831	97.2426	96.9669	97.0588	89.9816	96.875	96.875	96.5993	89.7978	90.0735	89.7059	89.9816	89.7059	97.3346	97.2426	96.9669
54	FN665688/RVA/Human-wt/HUN/BP1062/2004/G8P[14] - Lineage VIII	95.0322	98.5294	89.7059	89.7059	97.1507	98.5294	98.4375	98.5294	98.5294	98.3456	89.7978	89.7978	89.614	90.0735	90.1654	89.7978	89.7978	90.1654	90.0735	97.4265	98.0699	97.6103	97.6103	97.9779	97.8802	97.8545	97.7941	97.0588	98.7132	98.3456	98.5294	98.6213	98.2537	98.6213	98.6213	98.7132	89.9816	98.5294	98.3456	98.0699	89.7978	90.0735	89.7978	89.8897	89.7978	98.989	98.3456	98.6213
55	EF583017/RVA/Human-tc/GBR/A64/1987/G10P[14] - Lineage IX	94.2042	97.4265	89.3382	89.3382	95.7721	97.4265	97.3346	97.4265	97.6103	97.2426	89.4301	89.4301	89.2463	89.7978	89.8897	89.4301	89.4301	89.7978	89.7059	97.7022	98.3456	97.2426	97.2426	97.5184	97.4194	97.1082	97.1507	95.7721	97.7941	97.3346	97.7022	97.5184	97.2426	97.6103	97.6103	97.6103	89.614	97.4265	97.2426	97.1507	89.4301	89.7059	89.2463	89.3382	89.2463	97.886	97.3346	97.6103
56	EF576937/RVA/Human-tc/IND/69M/1980/G8P[10] - Lineage IX	94.4802	97.3346	89.7059	89.7059	95.6801	97.3346	97.2426	97.3346	97.5184	97.1507	89.7978	89.7978	89.614	90.1654	90.2574	89.7978	89.7978	89.9816	90.0735	97.7941	98.4375	97.1507	97.1507	97.4265	97.3272	97.1082	97.2426	95.6801	97.886	97.4265	97.7941	97.4265	97.3346	97.7022	97.4265	97.5184	89.9816	97.3346	97.2426	97.0588	89.7978	90.0735	89.614	89.7059	89.614	97.9779	97.2426	97.7022
57	GU296420/RVA/Human-wt/ITA/PAH136/1996/G3P[9] - Lineage X	94.4802	97.5184	89.7978	89.7978	95.864	97.5184	97.4265	97.5184	97.7022	97.3346	89.8897	89.8897	89.7059	90.1654	90.2574	89.8897	89.8897	90.2574	90.1654	98.0699	98.4375	97.3346	97.3346	97.6103	97.5115	97.2948	97.2426	95.864	97.886	97.3346	97.7022	97.6103	97.3346	97.7022	97.6103	97.7022	90.0735	97.5184	97.3346	97.2426	89.8897	90.1654	89.7059	89.7978	89.7059	97.9779	97.5184	97.6103
58	EF554104/RVA/Human-wt/HUN/Hun5/1997/G6P[14] - Lineage X	94.8482	97.9779	89.7978	89.7978	96.3235	97.9779	97.886	97.9779	98.1618	97.7941	89.8897	89.8897	89.7059	90.1654	90.2574	89.8897	89.8897	90.2574	90.1654	98.3456	98.8971	97.7022	97.7022	97.9779	97.8802	97.5746	97.6103	96.3235	98.3456	97.7941	98.1618	98.0699	97.7941	98.1618	98.0699	98.1618	90.0735	97.9779	97.7941	97.7022	89.8897	90.1654	89.7059	89.7978	89.7059	98.4375	97.886	98.0699
59	LC169863/RVA/Human-wt/THA/PCB-84/2013/G8P[8] - Lineage XI	94.5722	97.5184	89.614	89.614	95.864	97.5184	97.4265	97.5184	97.7022	97.3346	89.7059	89.7059	89.5221	89.9816	90.0735	89.7059	89.7059	89.8897	89.9816	97.7022	98.0699	97.0588	97.0588	97.4265	97.3272	97.0149	97.0588	95.864	97.886	97.3346	97.7022	97.6103	97.3346	97.7022	97.6103	97.7022	89.8897	97.5184	97.3346	97.2426	89.7059	89.9816	89.5221	89.614	89.5221	97.9779	97.2426	97.6103
60	KJ919361/RVA/Human-wt/HUN/ERN5471/2012/G2P[4] - Lineage XII	94.8482	97.7941	90.1654	90.1654	96.1397	97.7941	97.7022	97.7941	97.9779	97.6103	90.2574	90.2574	90.0735	90.4412	90.5331	90.2574	90.2574	90.625	90.5331	97.0588	97.5184	97.4265	97.4265	97.6103	97.5115	97.2015	97.2426	96.3235	97.7941	97.6103	97.6103	97.886	97.4265	97.7022	97.886	97.9779	90.5331	97.7941	97.7022	97.3346	90.2574	90.5331	90.4412	90.5331	90.4412	98.0699	97.9779	97.886
61	KC175269/RVA/Human-wt/IND/N292/2004/G10P[11] - Lineage XII	94.0202	96.7831	89.8897	89.8897	95.2206	96.7831	96.6912	96.7831	96.9669	96.5993	89.9816	89.9816	89.7059	90.1654	90.0735	89.9816	89.8897	90.3493	90.2574	96.3235	96.7831	96.5074	96.6912	96.875	96.7742	96.3619	96.3235	95.2206	96.875	96.6912	96.6912	96.875	96.6912	96.7831	96.875	96.9669	90.2574	96.7831	96.5993	96.5074	89.9816	90.2574	90.3493	90.4412	90.3493	97.1507	97.0588	96.9669
62	EF583041/RVA/Human-tc/USA/Se584/1998/G6P[9] - Lineage XII	94.4802	97.3346	89.9816	89.9816	95.864	97.5184	97.4265	97.3346	97.5184	97.1507	90.0735	90.0735	89.7978	90.2574	90.3493	90.0735	89.9816	90.4412	90.3493	96.9669	97.1507	96.9669	97.1507	97.2426	97.1429	96.6418	96.6912	95.9559	97.3346	97.1507	97.1507	97.6103	97.1507	97.1507	97.6103	97.5184	90.2574	97.4265	97.1507	97.0588	90.0735	90.3493	90.3493	90.4412	90.3493	97.6103	97.2426	97.4265
63	JQ345489/RVA/Horse-wt/ZAF/EqRV-SA1/2006/G14P[12] - Lineage XIV	93.4683	95.7721	89.7059	89.7059	94.4853	95.7721	95.7721	95.7721	95.9559	95.5882	89.7978	89.7978	89.614	89.8897	89.9816	89.7978	89.7978	89.9816	89.8897	95.7721	96.0478	95.7721	95.9559	95.9559	95.8525	95.709	95.5882	94.1176	95.9559	95.6801	95.864	95.864	95.9559	95.6801	95.864	95.9559	89.7978	95.6801	95.5882	95.4963	89.7978	90.0735	89.7059	89.7059	89.614	96.0478	95.864	95.7721
64	JN903527/RVA/Horse-wt/IRL/04V2024/2004/G14P[12] - Lineage XIV	93.0083	95.3125	89.2463	89.2463	94.0257	95.3125	95.3125	95.3125	95.4963	95.1287	89.3382	89.3382	89.1544	89.4301	89.5221	89.3382	89.3382	89.5221	89.4301	95.3125	95.5882	95.3125	95.4963	95.4963	95.3917	95.3358	95.1287	93.6581	95.4963	95.2206	95.4044	95.4044	95.4963	95.2206	95.4044	95.4963	89.3382	95.2206	95.1287	95.0368	89.3382	89.614	89.2463	89.2463	89.1544	95.5882	95.4963	95.3125
65	DQ490533/RVA/Human-tc/JPN/AU-1/1982/G3P[9] - outgroup	93.4683	95.1287	91.2684	91.2684	94.2096	95.1287	95.0368	95.1287	95.3125	94.761	91.3603	91.2684	91.1765	91.2684	91.3603	91.3603	91.3603	91.3603	91.4522	94.2096	94.5772	94.761	94.761	94.8529	94.7465	94.5896	94.6691	93.5662	95.3125	94.8529	95.0368	95.2206	94.6691	95.1287	95.2206	95.1287	91.4522	94.9449	94.9449	94.9449	91.3603	91.636	91.0846	91.1765	91.0846	95.2206	95.0368	94.9449
[truncated: 17 more columns]

## Sheet: VP2 NT
	VP2 nucleotide identities among strains calculated using the p-distance algorithm in MEGA 6 (Tamura et al., 2013)
		1	2	3	4	5	6	7	8	9	10	11	12	13	14	15	16	17	18	19	20	21	22	23	24	25	26	27	28	29	30	31	32	33	34	35	36	37	38	39	40
1	RVA/Human-wt/ZMB/UFS-NGS-MRC-DRPU4749/2014/G2P[8]
2	RVA/Human-wt/ZMB/UFS-NGS-MRC-DPRU13327/2016/G2P[4]	98.6343
3	RVA/Human-wt/ZMB/UFS-NGS-MRC-DPRU13232/2016/G1P[8]	80.5766	81.1077
4	RVA/Human-wt/ZMB/UFS-NGS-MRC-DPRU13541/2016/G1P[8]	80.5008	81.0319	99.9241
5	MG181833/RVA/Human-wt/MWI/BID19T/2012/G2P[4]	99.4689	99.0895	81.0698	80.9939
6	MG926748/RVA/Human-wt/MOZ/0440/2013/G2P[4]	98.9378	99.5448	81.0698	80.9939	99.393
7	KJ752239/RVA/Human-wt/ZMB/MRC-DPRU1648/2009/G1P[8]	80.956	81.4112	97.4583	97.3824	81.4492	81.4492
8	KP752867/RVA/Human-wt/ZMB/MRC-DPRU1660/2008/G12P[6]	80.8042	81.2215	97.3445	97.2686	81.2595	81.2595	98.9378
9	DQ492670/RVA/Human-wt/BGD/Dhaka16/2003/G1P[8]	80.8801	81.4112	97.0789	97.003	81.3733	81.3733	98.0273	97.8376
10	KP753213/RVA/Human-wt/TGO/MRC-DPRU5153/2010/G1P[8]	80.7284	81.2215	96.4719	96.3961	81.1836	81.1836	97.3445	97.1548	98.8619
11	KJ751558/RVA/Human-wt/SEN/MRC-DPRU2130-09/2009/G1P[8]	80.956	81.4871	96.8892	96.8134	81.4492	81.4492	97.8376	97.648	99.2792	98.7481
12	KJ752285/RVA/Human-wt/GMB/MRC-DPRU3174/2010/G1P[8]	80.9181	81.4492	96.8513	96.7754	81.4112	81.4112	97.7997	97.6152	99.2413	98.7102	99.8862
13	LC086748/RVA/Human-wt/THA/PCB-118/2013/G1P[8]	80.6525	81.1457	96.5478	96.4719	81.1457	81.1077	97.5341	97.4962	97.4583	96.7754	97.2686	97.2307
14	KJ751890/RVA/Human-wt/ETH/MRC-DPRU2241/2009/G3P[6]	97.1927	97.2686	80.6904	80.6146	97.648	97.5721	80.956	80.8801	80.9181	80.7284	80.9939	80.956	80.6904
15	KJ753606/RVA/Human-wt/ZAF/MRC-DPRU1362/2007/G2P[4]	97.5341	97.5721	80.9181	80.8422	97.9894	97.8756	81.1077	81.0319	81.0698	80.8801	81.1457	81.1077	80.8422	97.9514
16	KP752780/RVA/Human-wt/ZMB/MRC-DPRU1673/2009/G2P[4]	97.5341	97.5341	80.7663	80.6904	97.8756	97.7618	80.8801	80.8042	80.8422	80.7284	80.9181	80.8801	80.6904	97.8376	99.5068
17	LC086737/RVA/Human-wt/THA/LS-04/2013/G2P[8]	97.003	97.1548	80.9939	80.9181	97.4583	97.3824	81.2215	81.1457	81.1457	81.1836	81.2215	81.1836	80.8422	97.7238	97.6859	97.4962
18	KJ753524/RVA/Human-wt/SEN/MRC-DPRU1915/2008/G2P[4]	97.2307	97.3065	80.8422	80.7663	97.6859	97.6152	81.1836	81.1077	81.1457	80.956	81.2215	81.1836	80.8422	99.4689	97.9894	97.8756	97.7238
19	JQ069805/RVA/Human-wt/CAN/RT036-07/2007/G2P[4]	97.7238	97.6859	80.9181	80.8422	98.1032	97.9894	81.1077	81.0319	81.0698	80.956	81.1457	81.1077	80.8422	98.0653	99.5827	99.393	97.7997	98.1032
20	KP007194/RVA/Human-wt/PHI/TGO12-016/2012/G1P[8]	98.8998	99.0516	81.1836	81.1077	99.3551	99.431	81.4871	81.2974	81.4112	81.2215	81.4871	81.4492	81.1836	97.5341	97.7618	97.648	97.2686	97.4962	97.8756
21	MN066793/RVA/Human-wt/IND/CMC_00025/2012/G2P[8]	99.393	98.9378	80.8801	80.8042	99.7724	99.2413	81.2595	81.0698	81.1836	80.9939	81.2595	81.2215	80.956	97.4962	97.9135	97.7997	97.3065	97.5341	98.0273	99.2033
22	MG181657/RVA/Human-wt/MWI/BID2BS/2013/G1P[8]	99.1654	98.786	80.956	80.8801	99.6965	99.0895	81.3354	81.1457	81.2595	81.0698	81.3354	81.2974	80.956	97.4203	97.9894	97.8756	97.2307	97.4583	98.1032	99.0516	99.4689
23	MG670673/RVA/Human-wt/DOM/3000503734/2016/G2P[8]	99.1654	98.786	80.9181	80.8422	99.6206	99.0895	81.2974	81.1077	81.1457	80.956	81.2215	81.1836	80.9939	97.3445	97.6859	97.5721	97.2307	97.3824	97.7997	99.0516	99.4689	99.3171
24	KC443785/RVA/Human-wt/AUS/CK20051/2010/G2P[4]	98.9378	99.0895	81.2595	81.1836	99.393	99.393	81.6388	81.4492	81.563	81.2974	81.6388	81.6009	81.3354	97.5721	97.9135	97.7997	97.3824	97.6152	98.0273	99.2033	99.2413	99.0895	99.0895
25	MK302426/RVA/Human-wt/IND/NIV1416591/2014/G9P[4]	98.5205	99.0137	81.2595	81.1836	98.9378	99.393	81.563	81.4492	81.563	81.4492	81.6388	81.6009	81.3354	97.1927	97.5341	97.4962	97.041	97.2307	97.648	99.0137	98.786	98.6343	98.6343	99.0137
26	KF636279/RVA/Human-wt/ZAF/MRC-DPRU2052/2010/G1P[8]	80.8042	81.3354	98.7481	98.6722	81.2974	81.2974	97.9514	97.9894	97.7997	97.2686	97.6152	97.5721	97.1548	81.0698	81.1457	80.9939	81.2215	81.2974	81.1457	81.4112	81.1077	81.1836	81.1457	81.4871	81.4871
27	KJ753293/RVA/Human-wt/ZWE/MRC-DPRU1844-11/2011/G1P[8]	80.5387	81.0698	98.7481	98.6722	81.0319	81.0319	97.9514	97.9894	97.7997	97.1927	97.6152	97.5721	97.1548	80.6525	80.8801	80.7284	80.956	80.8801	80.8801	81.1457	80.8422	80.9181	80.8801	81.2215	81.2215	99.393
28	KJ753007/RVA/Human-wt/ZAF/MRC-DPRU1491/2010/G2P[4]P[8]	80.7663	81.2974	98.7102	98.6343	81.2595	81.2595	97.9135	97.9514	97.7618	97.2307	97.5721	97.5341	97.1168	81.0319	81.1077	80.956	81.1836	81.2595	81.1077	81.3733	81.0698	81.2215	81.1077	81.4492	81.4492	99.9621	99.3551
29	KC443489/RVA/Human-wt/AUS/CK20043/2010/G1P[8]	80.7663	81.2215	98.7481	98.6722	81.2595	81.1836	98.1032	98.1411	97.9514	97.3445	97.7618	97.7997	97.3824	80.8042	81.0319	80.8801	81.1077	81.0319	81.0319	81.2974	81.0698	81.1457	81.1077	81.4492	81.3733	99.393	99.393	99.3551
30	KJ753347/RVA/Human-wt/ETH/MRC-DPRU850/2012/G12P[8]	80.9181	81.3733	98.4825	98.4067	81.4112	81.3354	97.8376	97.8756	97.7618	97.2307	97.5721	97.5341	97.1168	80.956	81.1836	81.0319	81.3354	81.1077	81.1836	81.4492	81.2215	81.2974	81.2595	81.6009	81.4492	99.0516	99.1275	99.0137	99.5068
31	KT918788/RVA/Human-wt/USA/VU12-13-73/2012/G12P[8]	80.8422	81.3733	98.2929	98.217	81.3354	81.3354	97.648	97.6859	97.4203	96.8892	97.3065	97.2686	96.8892	80.956	81.1836	81.0319	81.2595	81.1836	81.1836	81.4492	81.1457	81.2215	81.1836	81.525	81.525	98.9378	98.9378	98.8998	99.0137	98.824
32	KJ751934/RVA/Human-wt/SWZ/MRC-DPRU5119/2010/G1P[8]	80.9939	81.4492	97.9514	97.8756	81.4871	81.4112	98.0653	97.8756	97.5341	96.9651	97.4203	97.3824	97.0789	80.9939	81.2974	81.2215	81.3354	81.2215	81.2974	81.525	81.2974	81.3733	81.3354	81.6009	81.6009	98.5964	98.5964	98.5584	98.5964	98.3308	98.4067
33	KJ627025/RVA/Human-wt/PRY/10SR/2002/G9P[4]	80.8042	81.2595	97.9514	97.8756	81.2974	81.2974	98.1791	98.0653	98.1032	97.4962	97.8376	97.7997	97.4583	80.9939	81.0698	80.8422	81.2215	81.2215	81.0698	81.3733	81.1077	81.1836	81.1457	81.4871	81.4112	98.4446	98.4446	98.4067	98.5205	98.2549	98.0653	98.3687
34	HQ392405/RVA/Human-wt/BEL/BE00045/2009/G1P[8]	80.8801	81.3354	97.9135	97.8376	81.3733	81.2974	98.0273	97.8376	97.4962	96.9272	97.3824	97.3445	97.041	80.956	81.1836	81.1077	81.2215	81.1836	81.1836	81.4112	81.1836	81.2595	81.2215	81.4871	81.4871	98.5584	98.5584	98.5205	98.5584	98.2929	98.3687	99.8862	98.3308
35	MH291366/RVA/Human-wt/KEN/4019/2017/G2P[4]	98.5584	99.0895	81.2595	81.1836	98.9378	99.393	81.563	81.3733	81.4871	81.2974	81.563	81.525	81.2595	97.1927	97.4583	97.3445	96.9651	97.2307	97.5721	99.0137	98.8619	98.6343	98.6343	99.0137	99.3171	81.4112	81.1457	81.3733	81.2974	81.4492	81.4492	81.4492	81.3354	81.4112
36	KJ940062/RVA/Human-wt/BRA/RJ17745/2010/G2P[4]	98.5205	98.5964	81.1077	81.0319	98.9757	98.8998	81.3354	81.2595	81.2215	81.0319	81.2974	81.2595	81.0698	97.8756	98.1791	98.0653	97.6859	97.9135	98.2929	98.786	98.824	98.6722	98.7481	98.8998	98.4446	81.3354	81.0698	81.2974	81.2215	81.3733	81.3733	81.525	81.3733	81.4112	98.4446
37	DQ490546/RVA/Human-wt/BGD/RV161/2000/G12P[6]	97.8376	97.9135	81.0319	80.956	98.2929	98.217	81.2215	81.0698	81.1836	80.9939	81.2595	81.2215	80.956	98.1791	98.5205	98.3308	98.0273	98.2549	98.6343	98.1032	98.1411	98.0653	97.9894	98.217	97.9135	81.2595	80.9939	81.2215	81.1457	81.2974	81.2974	81.4112	81.2595	81.2974	97.7618	98.4446
38	MN067081/RVA/Human-wt/IND/CMC_00033/2012/G1P[8]	80.6904	81.1836	98.3687	98.2929	81.1836	81.1457	97.7238	97.7618	97.4962	96.8892	97.3824	97.3445	97.0789	80.8422	81.0698	80.9181	81.0698	81.0698	80.9939	81.2595	80.9939	81.0698	81.0319	81.3354	81.3354	99.0137	99.0516	98.9757	99.0895	98.824	99.0895	98.4825	98.217	98.4446	81.2595	81.1836	81.1077
39	KX954617/RVA/Vaccine/USA/Rotarix-A41CB052A/1988/G1P[8]	81.3379	81.832	93.0825	93.0065	81.68	81.718	93.2345	93.1965	93.4626	93.1205	93.1965	93.1585	93.1585	81.2239	81.2999	81.2999	81.4899	81.4139	81.3759	81.832	81.642	81.4899	81.5279	81.832	81.68	93.4246	93.5006	93.3865	93.3865	93.4246	93.4626	93.8046	93.6906	93.7666	81.756	81.642	81.4519	93.3865
40	DQ490536/RVA/Human-tc/JPN/AU-1/1982/G3P[9] - outgroup	81.0646	81.4449	80.3422	80.2662	81.4449	81.3688	80.7605	80.4183	80.4563	80.3802	80.5323	80.4563	80.4183	81.3688	81.4829	81.2928	81.4068	81.4068	81.3688	81.3688	81.4068	81.4068	81.3688	81.635	81.597	80.2662	80.3422	80.3042	80.3422	80.3042	80.4183	80.4183	80.3042	80.4563	81.635	81.3688	81.4829	80.1521	80

## Sheet: VP2 AA
	VP2 amino acid identities among strains calculated using the p-distance algorithm in MEGA 6 (Tamura et al., 2013)
		1	2	3	4	5	6	7	8	9	10	11	12	13	14	15	16	17	18	19	20	21	22	23	24	25	26	27	28	29	30	31	32	33	34	35	36	37	38	39	40
1	RVA/Human-wt/ZMB/UFS-NGS-MRC-DRPU4749/2014/G2P[8]
2	RVA/Human-wt/ZMB/UFS-NGS-MRC-DPRU13327/2016/G2P[4]	99.4273
3	RVA/Human-wt/ZMB/UFS-NGS-MRC-DPRU13232/2016/G1P[8]	90.7216	91.2944
4	RVA/Human-wt/ZMB/UFS-NGS-MRC-DPRU13541/2016/G1P[8]	90.6071	91.1798	99.7709
5	MG181833/RVA/Human-wt/MWI/BID19T/2012/G2P[4]	99.4273	100	91.2944	91.1798
6	MG926748/RVA/Human-wt/MOZ/0440/2013/G2P[4]	99.4273	100	91.2944	91.1798	100
7	KJ752239/RVA/Human-wt/ZMB/MRC-DPRU1648/2009/G1P[8]	90.8362	91.4089	99.4273	99.1982	91.4089	91.4089
8	KP752867/RVA/Human-wt/ZMB/MRC-DPRU1660/2008/G12P[6]	90.8362	91.2944	99.1982	98.9691	91.2944	91.2944	99.5418
9	DQ492670/RVA/Human-wt/BGD/Dhaka16/2003/G1P[8]	90.9507	91.5235	99.5418	99.3127	91.5235	91.5235	99.6564	99.4273
10	KP753213/RVA/Human-wt/TGO/MRC-DPRU5153/2010/G1P[8]	90.6071	91.1798	99.0836	98.8545	91.1798	91.1798	99.1982	98.9691	99.5418
11	KJ751558/RVA/Human-wt/SEN/MRC-DPRU2130-09/2009/G1P[8]	90.8362	91.4089	99.4273	99.1982	91.4089	91.4089	99.5418	99.3127	99.8855	99.4273
12	KJ752285/RVA/Human-wt/GMB/MRC-DPRU3174/2010/G1P[8]	90.8362	91.4089	99.4273	99.1982	91.4089	91.4089	99.5418	99.3127	99.8855	99.4273	100
13	LC086748/RVA/Human-wt/THA/PCB-118/2013/G1P[8]	90.9507	91.5235	99.3127	99.0836	91.5235	91.5235	99.4273	99.1982	99.5418	99.1982	99.4273	99.4273
14	KJ751890/RVA/Human-wt/ETH/MRC-DPRU2241/2009/G3P[6]	99.0836	99.6564	91.1798	91.0653	99.6564	99.6564	91.2944	91.1798	91.4089	91.0653	91.2944	91.2944	91.4089
15	KJ753606/RVA/Human-wt/ZAF/MRC-DPRU1362/2007/G2P[4]	99.0836	99.6564	91.4089	91.2944	99.6564	99.6564	91.5235	91.4089	91.638	91.2944	91.5235	91.5235	91.638	99.3127
16	KP752780/RVA/Human-wt/ZMB/MRC-DPRU1673/2009/G2P[4]	99.0836	99.6564	91.4089	91.2944	99.6564	99.6564	91.5235	91.4089	91.638	91.2944	91.5235	91.5235	91.638	99.3127	99.7709
17	LC086737/RVA/Human-wt/THA/LS-04/2013/G2P[8]	99.3127	99.8855	91.4089	91.2944	99.8855	99.8855	91.5235	91.4089	91.638	91.2944	91.5235	91.5235	91.638	99.5418	99.5418	99.5418
18	KJ753524/RVA/Human-wt/SEN/MRC-DPRU1915/2008/G2P[4]	98.8545	99.4273	91.4089	91.2944	99.4273	99.4273	91.5235	91.4089	91.638	91.2944	91.5235	91.5235	91.638	99.5418	99.0836	99.0836	99.3127
19	JQ069805/RVA/Human-wt/CAN/RT036-07/2007/G2P[4]	98.9691	99.5418	91.5235	91.4089	99.5418	99.5418	91.638	91.5235	91.7526	91.4089	91.638	91.638	91.7526	99.1982	99.6564	99.6564	99.4273	98.9691
20	KP007194/RVA/Human-wt/PHI/TGO12-016/2012/G1P[8]	99.1982	99.7709	91.4089	91.2944	99.7709	99.7709	91.5235	91.4089	91.638	91.2944	91.5235	91.5235	91.638	99.4273	99.4273	99.4273	99.6564	99.1982	99.3127
21	MN066793/RVA/Human-wt/IND/CMC_00025/2012/G2P[8]	99.1982	99.7709	91.0653	90.9507	99.7709	99.7709	91.1798	91.0653	91.2944	90.9507	91.1798	91.1798	91.2944	99.4273	99.4273	99.4273	99.6564	99.1982	99.3127	99.5418
22	MG181657/RVA/Human-wt/MWI/BID2BS/2013/G1P[8]	99.4273	100	91.2944	91.1798	100	100	91.4089	91.2944	91.5235	91.1798	91.4089	91.4089	91.5235	99.6564	99.6564	99.6564	99.8855	99.4273	99.5418	99.7709	99.7709
23	MG670673/RVA/Human-wt/DOM/3000503734/2016/G2P[8]	99.3127	99.8855	91.1798	91.0653	99.8855	99.8855	91.2944	91.1798	91.4089	91.0653	91.2944	91.2944	91.4089	99.5418	99.5418	99.5418	99.7709	99.3127	99.4273	99.6564	99.6564	99.8855
24	KC443785/RVA/Human-wt/AUS/CK20051/2010/G2P[4]	99.4273	100	91.2944	91.1798	100	100	91.4089	91.2944	91.5235	91.1798	91.4089	91.4089	91.5235	99.6564	99.6564	99.6564	99.8855	99.4273	99.5418	99.7709	99.7709	100	99.8855
25	MK302426/RVA/Human-wt/IND/NIV1416591/2014/G9P[4]	99.1982	99.7709	91.0653	90.9507	99.7709	99.7709	91.1798	91.0653	91.2944	90.9507	91.1798	91.1798	91.2944	99.4273	99.4273	99.4273	99.6564	99.1982	99.3127	99.5418	99.5418	99.7709	99.7709	99.7709
26	KF636279/RVA/Human-wt/ZAF/MRC-DPRU2052/2010/G1P[8]	90.9507	91.5235	99.7709	99.5418	91.5235	91.5235	99.6564	99.4273	99.7709	99.3127	99.6564	99.6564	99.5418	91.4089	91.638	91.638	91.638	91.638	91.7526	91.638	91.2944	91.5235	91.4089	91.5235	91.2944
27	KJ753293/RVA/Human-wt/ZWE/MRC-DPRU1844-11/2011/G1P[8]	90.8362	91.4089	99.6564	99.4273	91.4089	91.4089	99.5418	99.3127	99.6564	99.1982	99.5418	99.5418	99.4273	91.2944	91.5235	91.5235	91.5235	91.5235	91.638	91.5235	91.1798	91.4089	91.2944	91.4089	91.1798	99.8855
28	KJ753007/RVA/Human-wt/ZAF/MRC-DPRU1491/2010/G2P[4]P[8]	90.9507	91.5235	99.7709	99.5418	91.5235	91.5235	99.6564	99.4273	99.7709	99.3127	99.6564	99.6564	99.5418	91.4089	91.638	91.638	91.638	91.638	91.7526	91.638	91.2944	91.5235	91.4089	91.5235	91.2944	100	99.8855
29	KC443489/RVA/Human-wt/AUS/CK20043/2010/G1P[8]	90.9507	91.5235	99.7709	99.5418	91.5235	91.5235	99.6564	99.4273	99.7709	99.3127	99.6564	99.6564	99.5418	91.4089	91.638	91.638	91.638	91.638	91.7526	91.638	91.2944	91.5235	91.4089	91.5235	91.2944	100	99.8855	100
30	KJ753347/RVA/Human-wt/ETH/MRC-DPRU850/2012/G12P[8]	90.9507	91.5235	99.7709	99.5418	91.5235	91.5235	99.6564	99.4273	99.7709	99.3127	99.6564	99.6564	99.5418	91.4089	91.638	91.638	91.638	91.638	91.7526	91.638	91.2944	91.5235	91.4089	91.5235	91.2944	100	99.8855	100	100
31	KT918788/RVA/Human-wt/USA/VU12-13-73/2012/G12P[8]	90.9507	91.5235	99.6564	99.4273	91.5235	91.5235	99.5418	99.3127	99.6564	99.1982	99.5418	99.5418	99.4273	91.4089	91.638	91.638	91.638	91.638	91.7526	91.638	91.2944	91.5235	91.4089	91.5235	91.2944	99.8855	99.7709	99.8855	99.8855	99.8855
32	KJ751934/RVA/Human-wt/SWZ/MRC-DPRU5119/2010/G1P[8]	90.9507	91.5235	99.5418	99.3127	91.5235	91.5235	99.4273	99.1982	99.5418	99.0836	99.4273	99.4273	99.3127	91.4089	91.638	91.638	91.4089	91.638	91.7526	91.638	91.2944	91.5235	91.4089	91.5235	91.2944	99.7709	99.6564	99.7709	99.7709	99.7709	99.6564
33	KJ627025/RVA/Human-wt/PRY/10SR/2002/G9P[4]	90.9507	91.5235	99.5418	99.3127	91.5235	91.5235	99.4273	99.1982	99.5418	99.0836	99.4273	99.4273	99.3127	91.4089	91.638	91.638	91.638	91.638	91.7526	91.638	91.2944	91.5235	91.4089	91.5235	91.2944	99.7709	99.6564	99.7709	99.7709	99.7709	99.6564	99.5418
34	HQ392405/RVA/Human-wt/BEL/BE00045/2009/G1P[8]	90.8362	91.4089	99.4273	99.1982	91.4089	91.4089	99.3127	99.0836	99.4273	98.9691	99.3127	99.3127	99.1982	91.2944	91.5235	91.5235	91.2944	91.5235	91.638	91.5235	91.1798	91.4089	91.2944	91.4089	91.1798	99.6564	99.5418	99.6564	99.6564	99.6564	99.5418	99.8855	99.4273
35	MH291366/RVA/Human-wt/KEN/4019/2017/G2P[4]	99.3127	99.8855	91.1798	91.0653	99.8855	99.8855	91.2944	91.1798	91.4089	91.0653	91.2944	91.2944	91.4089	99.5418	99.5418	99.5418	99.7709	99.3127	99.4273	99.6564	99.8855	99.8855	99.7709	99.8855	99.6564	91.4089	91.2944	91.4089	91.4089	91.4089	91.4089	91.4089	91.4089	91.2944
36	KJ940062/RVA/Human-wt/BRA/RJ17745/2010/G2P[4]	99.3127	99.8855	91.4089	91.2944	99.8855	99.8855	91.5235	91.4089	91.638	91.2944	91.5235	91.5235	91.638	99.5418	99.5418	99.5418	99.7709	99.3127	99.4273	99.6564	99.6564	99.8855	99.7709	99.8855	99.6564	91.638	91.5235	91.638	91.638	91.638	91.638	91.638	91.638	91.5235	99.7709
37	DQ490546/RVA/Human-wt/BGD/RV161/2000/G12P[6]	99.4273	100	91.2944	91.1798	100	100	91.4089	91.2944	91.5235	91.1798	91.4089	91.4089	91.5235	99.6564	99.6564	99.6564	99.8855	99.4273	99.5418	99.7709	99.7709	100	99.8855	100	99.7709	91.5235	91.4089	91.5235	91.5235	91.5235	91.5235	91.5235	91.5235	91.4089	99.8855	99.8855
38	MN067081/RVA/Human-wt/IND/CMC_00033/2012/G1P[8]	90.8362	91.4089	99.6564	99.4273	91.4089	91.4089	99.5418	99.3127	99.6564	99.1982	99.5418	99.5418	99.4273	91.2944	91.5235	91.5235	91.5235	91.5235	91.638	91.5235	91.1798	91.4089	91.2944	91.4089	91.1798	99.8855	99.7709	99.8855	99.8855	99.8855	99.7709	99.6564	99.6564	99.5418	91.2944	91.5235	91.4089
39	KX954617/RVA/Vaccine/USA/Rotarix-A41CB052A/1988/G1P[8]	91.055	91.6284	97.9358	97.7064	91.6284	91.6284	98.0505	97.8211	98.3945	98.0505	98.2798	98.2798	98.0505	91.6284	91.7431	91.7431	91.7431	91.8578	91.8578	91.7431	91.3991	91.6284	91.5138	91.6284	91.3991	98.1651	98.0505	98.1651	98.1651	98.1651	98.0505	97.9358	97.9358	97.8219	91.5138	91.7431	91.6284	98.0505
40	DQ490536/RVA/Human-tc/JPN/AU-1/1982/G3P[9] - outgroup	94.7187	95.2928	93.4558	93.341	95.2928	95.2928	93.5706	93.341	93.6854	93.341	93.6854	93.6854	93.5706	95.178	95.2928	95.2928	95.4076	94.9483	95.178	95.2928	95.2928	95.2928	95.178	95.2928	95.0631	93.6854	93.5706	93.6854	93.6854	93.6854	93.5706	93.4558	93.4558	93.341	95.178	95.4076	95.2928	93.5706	93.6782

[truncated: 12 more sheets: VP3 NT, VP3 AA, NSP1 NT, NSP1 AA, NSP2 NT, NSP2 AA, NSP3 NT, NSP3 AA, NSP4 NT, NSP4 AA, NSP5 NT, NSP5 AA]
